# Supplementary material for: Physiological and transcriptomic analysis provide novel insight into cobalt stress responses in willow
Source: Sci Rep. 2020 Feb 11;10:2308. doi: 10.1038/s41598-020-59177-y (PMC7012891; doi:10.1038/s41598-020-59177-y)
Supplement: Supplementary file 2 — Supplementary information2 [file 41598_2020_59177_MOESM2_ESM.xls]

## Sheet: Sheet1
Table S1. Summary of the transcriptome sequencing results from 12 libraries of willow seedlings.
Treatment	Tissues	Sample name	Raw reads	Clean reads	Q20	Q30	GC content
Control	Roots	CK_R1	68147514	65500632	0.9564	0.8988	0.451
		CK_R2	60999824	58415858	0.9584	0.9025	0.4538
		CK_R3	59015652	57248530	0.9607	0.9063	0.4532
	Tops	CK_SL1	65557790	63302100	0.9574	0.9008	0.4538
		CK_SL2	69386448	67172492	0.9561	0.8981	0.4562
		CK_SL3	62261434	60328718	0.9586	0.9018	0.4552
Treatment	Roots	WT_R1	66747906	64424180	0.9571	0.9001	0.4511
		WT_R2	59443510	57304976	0.955	0.8961	0.4532
		WT_R3	60773226	58611026	0.9555	0.897	0.454
	Tops	WT_SL1	51408614	49278984	0.9546	0.8949	0.4505
		WT_SL2	62463294	60117480	0.9501	0.8859	0.4544
		WT_SL3	54799992	51500970	0.9592	0.905	0.4585
		Total	741005204	713205946	0.9566	0.8989	0.4537
