# Supplementary material for: Physiological and transcriptomic analysis provide novel insight into cobalt stress responses in willow
Source: Sci Rep. 2020 Feb 11;10:2308. doi: 10.1038/s41598-020-59177-y (PMC7012891; doi:10.1038/s41598-020-59177-y)
Supplement: Supplementary file 3 — Supplementary information3 [file 41598_2020_59177_MOESM3_ESM.xls]

## Sheet: Sheet1
Table S2. Overview of the sequencing and assembly of willow seedlings.
	Transcript Length Interval				Total	Assembly
	200-500 bp	500-1000 bp	1000-2000 bp	>2000 bp		Min	Mean	Max	N50
Transcript	79866 (51.25%)	36759 (23.59%)	26095 (16.74%)	13131 (8.43%)	155851 (100.00%)	201	822	47454	1321
Unigene	64603 (58.08%)	23944 (21.53%)	14246 (12.81%)	8432 (7.58%)	111225 (100.00%)	201	753	47454	1240
