# Supplementary material for: Physiological and transcriptomic analysis provide novel insight into cobalt stress responses in willow
Source: Sci Rep. 2020 Feb 11;10:2308. doi: 10.1038/s41598-020-59177-y (PMC7012891; doi:10.1038/s41598-020-59177-y)
Supplement: Supplementary file 4 — Supplementary information4 [file 41598_2020_59177_MOESM4_ESM.xls]

## Sheet: Sheet1
Table S3. BUSCO assessment for assessing transcriptome assemblies in willow.
Dataset	Complete(C)		Fragmented(F)	Missing(M)	Total
	Single-copy(S)	Duplicated(D)
embryophyta	1231 (85.49%)	20 (1.39%)	103 (7.15%)	86 (5.97%)	1440 (100.00%)
eukaryota	262 (84.47%)	25 (8.25%)	11 (3.63%)	5 (1.65%)	303 (100.00%)
