# Supplementary material for: Physiological and transcriptomic analysis provide novel insight into cobalt stress responses in willow
Source: Sci Rep. 2020 Feb 11;10:2308. doi: 10.1038/s41598-020-59177-y (PMC7012891; doi:10.1038/s41598-020-59177-y)
Supplement: Supplementary file 5 — Supplementary information5 [file 41598_2020_59177_MOESM5_ESM.xls]

## Sheet: Sheet1
Table S4. Summary of the unigene annotation results from seven databases.
	Number of Unigenes	Percentage
Annotated in NR	39861	0.3584
Annotated in NT	51075	0.4592
Annotated in KEGG	13018	0.117
Annotated in SwissProt	26613	0.2393
Annotated in Pfam	31952	0.2873
Annotated in GO	27670	0.2488
Annotated in KOG	20350	0.183
Annotated in all Databases	7146	0.0642
Annotated in at least one Database	59080	0.5312
