# Supplementary material for: Physiological and transcriptomic analysis provide novel insight into cobalt stress responses in willow
Source: Sci Rep. 2020 Feb 11;10:2308. doi: 10.1038/s41598-020-59177-y (PMC7012891; doi:10.1038/s41598-020-59177-y)
Supplement: Supplementary file 6 — Supplementaryinformation6 [file 41598_2020_59177_MOESM6_ESM.xls]

## Sheet: Sheet2
Table S5. Identified transcription factors in all unigenes assembled from willow RNA-seq data.
Gene	Family	Best hit in A. thaliana	Blast e-value	Description for the best hit
c100207_g1	TCP	AT1G68800.1	6e-19	TCP domain protein 12
c101303_g1	bHLH
c102765_g1	ERF	AT1G71450.1	4e-47	ERF family protein
c103266_g1	ZF-HD	AT3G28917.1	2e-32	mini zinc finger 2
c103427_g1	M-type_MADS	AT5G48670.1	1e-68	AGAMOUS-like 80
c103518_g1	MYB	AT5G67300.1	5e-56	myb domain protein r1
c104058_g1	M-type_MADS	AT3G05860.2	1e-20	M-type_MADS family protein
c104720_g1	ERF	AT3G23230.1	3e-34	ERF family protein
c104800_g1	ERF	AT3G23240.1	4e-28	ethylene response factor 1
c105412_g1	GRAS	AT3G49950.1	2e-05	GRAS family protein
c108457_g1	LBD	AT1G07900.1	2e-24	LOB domain-containing protein 1
c108919_g1	C3H	AT1G10320.1	8e-07	C3H family protein
c109126_g1	C3H	AT3G44785.1	6e-24	C3H family protein
c109698_g1	B3	AT2G28350.1	1e-05	auxin response factor 10
c110267_g1	MYB_related	AT3G09370.1	6e-55	myb domain protein 3r-3
c111144_g1	B3	AT1G13260.1	0.0008	related to ABI3/VP1 1
c111432_g1	B3	AT1G49475.1	8e-19	B3 family protein
c113090_g1	NF-YC	AT1G54830.3	5e-31	nuclear factor Y, subunit C3
c115772_g1	WRKY	AT2G40740.1	3e-43	WRKY DNA-binding protein 55
c115932_g1	bHLH	AT5G01310.1	4e-20	APRATAXIN-like
c11645_g1	G2-like	AT5G06800.1	1e-49	G2-like family protein
c117228_g1	GRAS	AT2G29065.1	8e-38	GRAS family protein
c11951_g1	ERF	AT2G36450.1	3e-38	ERF family protein
c1253_g1	YABBY	AT2G45190.1	1e-28	YABBY family protein
c12744_g1	WRKY	AT5G07100.1	1e-06	WRKY DNA-binding protein 26
c12967_g2	NAC	AT1G69490.1	7e-18	NAC-like, activated by AP3/PI
c14101_g2	Dof	AT3G52440.1	4e-40	Dof family protein
c1411_g1	M-type_MADS	AT2G24840.1	1e-22	AGAMOUS-like 61
c1603_g1	MIKC_MADS	AT2G03710.3	1e-41	MIKC_MADS family protein
c16570_g1	NAC	AT1G77450.1	4e-36	NAC domain containing protein 32
c1759_g1	ERF	AT1G22810.1	2e-45	ERF family protein
c18166_g1	AP2	AT3G54320.2	6e-55	ERF family protein
c18662_g1	MYB_related	AT2G32460.2	7e-19	myb domain protein 101
c19011_g1	ERF	AT3G23230.1	1e-45	ERF family protein
c19125_g1	MYB	AT4G26930.1	2e-70	myb domain protein 97
c20715_g1	M-type_MADS	AT3G18650.1	6e-14	AGAMOUS-like 103
c2276_g1	M-type_MADS	AT5G60440.1	4e-38	AGAMOUS-like 62
c22801_g1	NAC	AT4G35580.1	5e-45	NAC transcription factor-like 9
c23091_g1	HSF	AT3G22830.1	2e-52	heat shock transcription factor A6B
c23387_g1	HD-ZIP	AT2G46680.1	2e-39	homeobox 7
c23696_g1	bZIP	AT5G11260.1	9e-08	bZIP family protein
c24865_g1	ERF	AT2G44840.1	8e-59	ethylene-responsive element binding factor 13
c25248_g1	B3	AT4G01500.1	9e-08	B3 family protein
c26076_g1	HD-ZIP	AT5G65310.1	1e-33	homeobox protein 5
c28422_g1	bHLH	AT4G00120.1	4e-48	bHLH family protein
c28947_g1	MYB	AT4G28110.1	2e-71	myb domain protein 41
c31050_g1	MIKC_MADS	AT5G62165.3	3e-57	AGAMOUS-like 42
c32831_g1	MYB_related	AT4G39250.1	1e-34	RAD-like 1
c34076_g1	B3	AT1G68840.2	5e-09	related to ABI3/VP1 2
c34878_g1	B3	AT5G66980.1	2e-28	B3 family protein
c3628_g1	ERF	AT5G19790.1	4e-29	related to AP2 11
c36691_g1	NAC	AT1G33060.2	3e-38	NAC 014
c36873_g1	bHLH	AT5G51790.1	2e-32	bHLH family protein
c37410_g1	GRAS	AT5G17490.1	9e-25	RGA-like protein 3
c37602_g1	bHLH	AT3G06120.1	2e-37	bHLH family protein
c38833_g1	LBD	AT3G13850.1	2e-21	LOB domain-containing protein 22
c40030_g1	ERF	AT3G16770.1	2e-30	ethylene-responsive element binding protein
c40864_g1	B3	AT4G33280.1	6e-28	B3 family protein
c41063_g1	GRAS	AT1G50420.1	3e-12	scarecrow-like 3
c41662_g1	B3	AT1G34390.1	2e-09	auxin response factor 22
c42934_g1	C2H2	AT3G57670.1	1e-36	C2H2 family protein
c44176_g2	Dof	AT3G47500.1	2e-25	cycling DOF factor 3
c44312_g1	TCP	AT4G18390.1	2e-21	TEOSINTE BRANCHED 1, cycloidea and PCF transcription factor 2
c44849_g1	LBD	AT1G68510.1	4e-41	LOB domain-containing protein 42
c44930_g1	B3	AT5G18000.1	0.0001	VERDANDI
c45016_g1	NAC	AT2G46770.1	7e-53	NAC family protein
c45076_g1	MYB_related	AT3G12720.1	3e-43	myb domain protein 67
c45088_g2	ERF	AT3G23240.1	1e-60	ethylene response factor 1
c45996_g1	bHLH	AT4G20970.1	2e-34	bHLH family protein
c47098_g1	MYB_related	AT5G56840.1	5e-57	MYB_related family protein
c47176_g1	bHLH	AT3G28857.1	9e-36	bHLH family protein
c47527_g1	Nin-like	AT4G35270.1	2e-28	Nin-like family protein
c47619_g1	GRF	AT4G37740.1	3e-30	growth-regulating factor 2
c47740_g1	bZIP	AT4G35040.1	7e-05	bZIP family protein
c48164_g1	GATA	AT3G54810.2	2e-31	GATA family protein
c48239_g1	MYB_related	AT5G52600.1	5e-20	myb domain protein 82
c48363_g2	bHLH	AT2G31210.1	5e-09	bHLH family protein
c4959_g1	bZIP	AT2G36270.1	4e-39	bZIP family protein
c50742_g1	ZF-HD	AT2G18350.1	4e-20	homeobox protein 24
c50930_g2	NAC	AT5G39820.1	1e-45	NAC domain containing protein 94
c50994_g1	MYB_related	AT5G53200.1	2e-35	MYB_related family protein
c51259_g1	ERF	AT5G13910.1	1e-49	ERF family protein
c52105_g2	bHLH	AT5G01310.1	8e-25	APRATAXIN-like
c52159_g1	AP2	AT3G54320.3	3e-85	AP2 family protein
c52339_g1	HSF	AT2G26150.1	4e-61	heat shock transcription factor A2
c53563_g1	C2H2	AT4G17810.1	5e-19	C2H2 family protein
c53727_g2	bHLH	AT4G36930.1	9e-45	bHLH family protein
c53731_g1	MYB	AT3G23250.1	3e-63	myb domain protein 15
c53754_g1	HSF	AT2G26150.1	2e-83	heat shock transcription factor A2
c53924_g1	FAR1	AT3G06250.1	1e-14	FAR1-related sequence 7
c54061_g1	HB-other	AT4G00730.1	5e-16	HD-ZIP family protein
c54381_g1	GRAS	AT3G54220.1	5e-66	GRAS family protein
c54682_g1	WRKY	AT2G46400.1	5e-13	WRKY DNA-binding protein 46
c54974_g1	M-type_MADS	AT3G18650.1	1e-12	AGAMOUS-like 103
c55212_g1	bZIP
c55872_g1	ERF	AT1G19210.1	2e-51	ERF family protein
c5596_g1	M-type_MADS	AT5G60440.1	1e-32	AGAMOUS-like 62
c55963_g1	NAC	AT5G17260.1	1e-23	NAC domain containing protein 86
c56028_g1	C2H2	AT4G06634.2	1e-07	C2H2 family protein
c56461_g1	MYB_related	AT5G12870.1	3e-23	myb domain protein 46
c56765_g1	BES1	AT3G50750.1	5e-18	BES1/BZR1 homolog 1
c57528_g1	bHLH	AT3G50330.1	1e-46	bHLH family protein
c5780_g1	M-type_MADS	AT5G60440.1	2e-29	AGAMOUS-like 62
c57858_g2	ERF	AT1G15360.1	3e-42	ERF family protein
c58116_g1	ERF	AT1G71450.1	2e-54	ERF family protein
c58489_g3	MYB	AT5G14750.1	3e-45	myb domain protein 66
c59169_g1	LBD	AT1G68510.1	5e-72	LOB domain-containing protein 42
c5922_g1	B3	AT4G01500.1	2e-08	B3 family protein
c59235_g1	ERF	AT5G19790.1	2e-29	related to AP2 11
c59305_g1	C2H2	AT3G60580.1	1e-28	C2H2-like zinc finger protein
c59459_g1	C3H	AT5G63260.1	7e-16	C3H family protein
c59603_g2	bHLH	AT4G20970.1	4e-18	bHLH family protein
c59609_g2	MYB	AT5G15310.1	7e-71	myb domain protein 16
c59619_g2	B3	AT1G51120.1	0.002	RAV family protein
c59632_g1	C2H2
c59907_g1	WRKY	AT1G68150.1	4e-65	WRKY DNA-binding protein 9
c59941_g1	MYB	AT4G37260.1	3e-59	myb domain protein 73
c59957_g1	WRKY	AT2G44745.1	7e-81	WRKY family protein
c60253_g1	bHLH	AT1G49770.1	2e-45	bHLH family protein
c60449_g1	ERF	AT2G36450.1	2e-32	ERF family protein
c60565_g1	GRAS	AT1G14920.1	5e-65	GRAS family protein
c60659_g1	NAC	AT3G49530.1	9e-51	NAC domain containing protein 62
c60956_g2	GRAS	AT2G01570.1	3e-48	GRAS family protein
c60956_g3	GRAS	AT1G66350.1	4e-07	RGA-like 1
c60984_g1	NAC	AT2G02450.1	3e-45	NAC domain containing protein 35
c61014_g1	ERF	AT3G23230.1	4e-45	ERF family protein
c61121_g2	bHLH
c61433_g1	C2H2	AT5G06650.1	1e-14	C2H2 family protein
c61501_g1	ERF	AT5G44210.1	4e-33	erf domain protein 9
c61580_g1	MYB	AT5G10280.1	1e-66	myb domain protein 92
c62495_g1	HD-ZIP	AT2G18550.1	2e-18	homeobox protein 21
c62535_g1	NAC	AT3G04060.1	8e-15	NAC domain containing protein 46
c62719_g2	LBD	AT5G66870.1	9e-27	ASYMMETRIC LEAVES 2-like 1
c62819_g1	Dof	AT5G60200.1	4e-18	TARGET OF MONOPTEROS 6
c62977_g1	bHLH	AT5G50915.2	7e-32	bHLH family protein
c63076_g1	ERF	AT4G31060.1	4e-28	ERF family protein
c63166_g1	ERF	AT2G44840.1	1e-50	ethylene-responsive element binding factor 13
c63377_g1	MIKC_MADS	AT2G45660.1	2e-45	AGAMOUS-like 20
c63426_g1	MYB	AT3G27785.1	7e-66	myb domain protein 118
c63455_g1	C3H	AT5G63260.1	4e-21	C3H family protein
c63778_g2	HSF	AT5G62020.1	2e-46	heat shock transcription factor B2A
c63896_g1	GATA	AT5G66320.2	4e-31	GATA transcription factor 5
c63939_g1	GRF	AT4G37740.1	3e-29	growth-regulating factor 2
c63994_g2	B3	AT5G06250.2	2e-45	B3 family protein
c64040_g1	MYB	AT3G23250.1	8e-64	myb domain protein 15
c64199_g1	C2H2	AT2G29660.1	4e-26	C2H2 family protein
c64425_g1	NAC	AT2G17040.1	8e-81	NAC domain containing protein 36
c64528_g1	MYB_related	AT5G49330.1	8e-42	myb domain protein 111
c64616_g1	WRKY	AT5G64810.1	7e-17	WRKY DNA-binding protein 51
c64712_g1	WRKY	AT5G13080.1	5e-53	WRKY DNA-binding protein 75
c64753_g1	HSF	AT3G22830.1	5e-18	heat shock transcription factor A6B
c64767_g1	GRAS	AT4G36710.1	8e-36	GRAS family protein
c64931_g1	TCP	AT1G72010.1	3e-28	TCP family protein
c65017_g2	ERF	AT1G15360.1	2e-51	ERF family protein
c65136_g1	CPP	AT2G20110.1	4e-79	Tesmin/TSO1-like CXC domain-containing protein
c65197_g1	M-type_MADS	AT5G60440.1	3e-60	AGAMOUS-like 62
c65200_g1	B3	AT4G01500.1	2e-06	B3 family protein
c65345_g1	C2H2	AT3G10470.1	4e-33	C2H2 family protein
c65495_g1	NF-YB	AT1G09030.1	4e-31	nuclear factor Y, subunit B4
c65651_g1	B3	AT3G26790.1	3e-07	B3 family protein
c65773_g1	MYB_related	AT1G75250.1	4e-38	RAD-like 6
c65901_g1	bHLH
c65919_g1	MIKC_MADS	AT1G69120.1	1e-114	MIKC_MADS family protein
c65969_g1	GRAS	AT5G66770.1	1e-56	GRAS family protein
c66044_g1	C3H	AT1G04990.2	5e-26	C3H family protein
c66099_g2	NAC	AT5G53950.1	2e-85	NAC family protein
c66246_g1	ERF	AT5G50080.1	3e-12	ethylene response factor 110
c66253_g1	ERF	AT3G23240.1	3e-67	ethylene response factor 1
c66449_g2	bHLH	AT1G72210.1	8e-43	bHLH family protein
c66461_g1	HD-ZIP	AT5G53980.1	5e-25	homeobox protein 52
c66616_g1	GRAS	AT5G41920.1	1e-42	GRAS family protein
c66715_g1	NF-YB	AT2G47810.1	8e-55	nuclear factor Y, subunit B5
c66999_g1	WRKY	AT5G26170.1	1e-44	WRKY DNA-binding protein 50
c67403_g1	EIL	AT1G73730.1	2e-46	ETHYLENE-INSENSITIVE3-like 3
c67403_g2	EIL	AT1G73730.1	3e-45	ETHYLENE-INSENSITIVE3-like 3
c67460_g1	MYB	AT3G01530.1	8e-55	myb domain protein 57
c67549_g1	bZIP	AT3G30530.1	2e-51	basic leucine-zipper 42
c67560_g1	MYB	AT4G38620.1	1e-96	myb domain protein 4
c67575_g1	C2H2	AT1G10480.1	3e-13	zinc finger protein 5
c67650_g1	NAC	AT4G35580.1	9e-49	NAC transcription factor-like 9
c67782_g1	C2H2	AT2G41940.1	2e-13	zinc finger protein 8
c67818_g1	GRAS	AT1G66350.1	2e-39	RGA-like 1
c68047_g1	B3
c68130_g1	WRKY	AT4G30935.1	1e-15	WRKY DNA-binding protein 32
c68144_g1	ERF	AT1G19210.1	2e-62	ERF family protein
c68245_g1	MYB_related	AT5G16770.2	2e-34	myb domain protein 9
c6826_g1	ERF	AT3G23230.1	2e-34	ERF family protein
c6847_g1	bHLH	AT4G25410.1	2e-27	bHLH family protein
c68534_g1	M-type_MADS	AT5G60440.1	1e-42	AGAMOUS-like 62
c68557_g1	ERF	AT1G78080.1	3e-67	related to AP2 4
c68573_g1	C3H	AT2G16485.1	3e-21	nucleic acid binding;zinc ion binding;DNA binding
c68699_g1	C3H	AT5G26749.1	6e-50	C3H family protein
c69090_g1	bHLH	AT5G56960.1	8e-59	bHLH family protein
c69523_g1	Trihelix	AT3G24860.1	5e-39	Trihelix family protein
c69538_g1	ERF	AT5G44210.1	6e-47	erf domain protein 9
c69578_g1	Trihelix	AT3G10030.2	1e-33	Trihelix family protein
c69648_g1	Trihelix	AT1G76890.2	1e-19	Trihelix family protein
c69692_g1	HSF	AT1G32330.1	2e-36	heat shock transcription factor A1D
c69791_g1	ERF	AT5G19790.1	1e-26	related to AP2 11
c69938_g2	NAC	AT1G56010.1	2e-35	NAC domain containing protein 1
c69969_g1	NAC	AT4G01550.1	4e-13	NAC domain containing protein 69
c70166_g1	GATA	AT5G49300.1	7e-35	GATA transcription factor 16
c70178_g1	Trihelix	AT1G76880.1	3e-25	Trihelix family protein
c70178_g2	Trihelix	AT1G76880.1	1e-26	Trihelix family protein
c70228_g1	CAMTA	AT2G22300.2	4e-36	signal responsive 1
c70354_g2	MYB_related	AT5G56110.1	4e-46	myb domain protein 103
c70366_g1	LBD	AT3G27650.1	1e-71	LOB domain-containing protein 25
c70408_g1	MYB_related	AT1G75250.1	3e-34	RAD-like 6
c70428_g1	MYB_related	AT1G57560.1	2e-43	myb domain protein 50
c70503_g1	bHLH	AT1G10120.1	3e-43	bHLH family protein
c70548_g1	MYB	AT3G13540.1	8e-60	myb domain protein 5
c70555_g1	C2H2	AT3G57670.1	1e-73	C2H2 family protein
c70555_g2	C2H2	AT3G57670.1	1e-19	C2H2 family protein
c70714_g1	MYB	AT5G04760.1	5e-73	MYB family protein
c70842_g1	GATA	AT4G26150.1	1e-22	cytokinin-responsive gata factor 1
c70879_g1	MIKC_MADS	AT3G54340.1	5e-57	MIKC_MADS family protein
c70980_g1	WRKY	AT5G13080.1	3e-55	WRKY DNA-binding protein 75
c71088_g1	LBD	AT4G00210.1	2e-66	LOB domain-containing protein 31
c71105_g2	NAC	AT2G43000.1	3e-77	NAC domain containing protein 42
c71227_g1	GRAS	AT5G52510.1	1e-115	SCARECROW-like 8
c71580_g2	NAC	AT2G27300.1	1e-101	NTM1-like 8
c71594_g1	HB-other
c71700_g1	B3
c71771_g1	B3	AT4G01500.1	3e-07	B3 family protein
c71901_g1	MYB_related	AT4G39250.1	2e-27	RAD-like 1
c71919_g1	NAC	AT1G76420.1	5e-75	NAC family protein
c71974_g1	HD-ZIP	AT4G40060.1	1e-60	homeobox protein 16
c72182_g1	MYB	AT3G30210.1	6e-74	myb domain protein 121
c72253_g1	B3	AT3G25730.1	5e-06	ethylene response DNA binding factor 3
c72259_g1	C2H2	AT2G37430.1	2e-38	C2H2 family protein
c72265_g1	TCP	AT3G18550.2	6e-26	TCP family protein
c7244_g1	MYB	AT5G49330.1	5e-60	myb domain protein 111
c72491_g1	MIKC_MADS	AT1G24260.1	1e-119	MIKC_MADS family protein
c72492_g1	NAC	AT4G28500.1	5e-46	NAC domain containing protein 73
c72492_g2	NAC	AT4G28500.1	9e-47	NAC domain containing protein 73
c72502_g1	bHLH	AT3G56970.1	1e-60	bHLH family protein
c72518_g1	FAR1	AT3G06250.1	2e-68	FAR1-related sequence 7
c72544_g1	TCP
c72592_g1	bHLH	AT2G24260.1	1e-62	LJRHL1-like 1
c72625_g1	GRAS	AT1G63100.1	9e-46	GRAS family protein
c72680_g1	TCP	AT1G67260.2	1e-32	TCP family protein
c72734_g1	NAC	AT1G69490.1	3e-32	NAC-like, activated by AP3/PI
c72746_g1	bZIP	AT3G44460.1	2e-72	bZIP family protein
c72748_g2	ERF	AT5G18560.1	2e-61	ERF family protein
c72834_g1	C2H2	AT5G06650.1	5e-16	C2H2 family protein
c72921_g1	M-type_MADS	AT2G34440.1	7e-18	AGAMOUS-like 29
c73146_g1	ERF	AT4G17500.1	2e-92	ethylene responsive element binding factor 1
c73261_g1	NAC	AT5G64530.1	4e-66	xylem NAC domain 1
c73290_g1	ERF	AT5G19790.1	4e-42	related to AP2 11
c73290_g2	ERF	AT5G19790.1	5e-58	related to AP2 11
c73312_g1	MYB	AT3G49690.1	7e-76	myb domain protein 84
c73319_g1	SRS	AT5G66350.1	4e-58	Lateral root primordium (LRP) protein-related
c73413_g1	WRKY	AT4G24240.1	3e-58	WRKY DNA-binding protein 7
c73417_g1	B3	AT4G01500.1	3e-05	B3 family protein
c73488_g1	bZIP	AT3G30530.1	4e-50	basic leucine-zipper 42
c73751_g1	MYB_related	AT4G38620.1	2e-58	myb domain protein 4
c73791_g1	MYB_related	AT1G17520.1	2e-06	MYB_related family protein
c73922_g2	WRKY	AT4G04450.1	7e-47	WRKY family protein
c73973_g2	ERF	AT2G31230.1	2e-23	ethylene-responsive element binding factor 15
c74461_g1	Dof	AT1G29160.1	3e-61	Dof family protein
c74492_g1	MIKC_MADS	AT1G26310.1	2e-43	MIKC_MADS family protein
c74542_g1	NF-YB	AT4G14540.1	7e-61	nuclear factor Y, subunit B3
c74542_g2	NF-YB	AT4G14540.1	1e-63	nuclear factor Y, subunit B3
c74548_g2	LBD	AT3G49940.1	4e-62	LOB domain-containing protein 38
c74599_g3	NAC	AT4G01550.1	5e-39	NAC domain containing protein 69
c74704_g1	MYB	AT4G32730.1	1e-55	Homeodomain-like protein
c74755_g1	HD-ZIP	AT5G53980.1	7e-47	homeobox protein 52
c74798_g1	ERF	AT1G75490.1	7e-52	ERF family protein
c74834_g1	bZIP	AT4G34590.1	2e-42	G-box binding factor 6
c74910_g1	ERF	AT2G44940.1	2e-52	ERF family protein
c74920_g1	MYB	AT5G52600.1	4e-68	myb domain protein 82
c74936_g1	NAC	AT2G46770.1	2e-81	NAC family protein
c74936_g2	NAC	AT2G46770.1	3e-65	NAC family protein
c74984_g1	ERF	AT3G25890.1	8e-26	ERF family protein
c75022_g1	ERF	AT4G23750.1	2e-36	cytokinin response factor 2
c75073_g1	GATA	AT1G51600.2	1e-47	ZIM-LIKE 2
c75144_g1	C2H2	AT2G37430.1	1e-37	C2H2 family protein
c75176_g1	NAC	AT1G61110.1	2e-81	NAC domain containing protein 25
c75189_g1	ERF	AT1G28360.1	4e-53	ERF domain protein 12
c75234_g1	bHLH	AT5G41315.1	1e-77	bHLH family protein
c75245_g1	CPP	AT4G14770.1	4e-53	TESMIN/TSO1-like CXC 2
c75274_g1	MYB	AT5G35550.1	4e-62	MYB family protein
c75322_g1	MYB	AT5G11510.1	5e-41	myb domain protein 3r-4
c75322_g2	MYB_related	AT5G02320.2	7e-25	myb domain protein 3r-5
c75339_g1	MYB_related	AT1G75250.1	5e-37	RAD-like 6
c75398_g1	NF-YB	AT4G14540.1	2e-70	nuclear factor Y, subunit B3
c75409_g1	HD-ZIP	AT5G53980.1	6e-49	homeobox protein 52
c75477_g1	ERF	AT5G11590.1	1e-63	ERF family protein
c75621_g1	WRKY	AT1G80840.1	1e-32	WRKY DNA-binding protein 40
c75621_g2	WRKY	AT1G80840.1	2e-38	WRKY DNA-binding protein 40
c75629_g1	ERF	AT4G34410.1	1e-40	redox responsive transcription factor 1
c75647_g1	FAR1	AT3G59470.2	3e-48	FAR1 family protein
c75676_g1	MIKC_MADS	AT5G60910.1	1e-104	AGAMOUS-like 8
c75691_g1	WRKY	AT2G47260.1	3e-38	WRKY DNA-binding protein 23
c75757_g1	NF-YC	AT1G56170.1	3e-82	nuclear factor Y, subunit C2
c75763_g1	bHLH	AT2G42280.1	7e-21	bHLH family protein
c75784_g1	MIKC_MADS	AT3G02310.1	1e-135	MIKC_MADS family protein
c75793_g1	TCP	AT3G18550.2	2e-30	TCP family protein
c75830_g1	B3	AT4G33280.1	3e-42	B3 family protein
c75830_g2	B3	AT4G33280.1	1e-82	B3 family protein
c75870_g1	MIKC_MADS	AT5G23260.2	2e-67	MIKC_MADS family protein
c75874_g1	ZF-HD	AT4G24660.1	4e-32	homeobox protein 22
c75947_g1	C2H2	AT5G04390.1	2e-42	C2H2 family protein
c75972_g2	LBD	AT1G31320.1	6e-72	LOB domain-containing protein 4
c75972_g3	LBD	AT1G31320.1	1e-63	LOB domain-containing protein 4
c75989_g1	MYB	AT5G04760.1	3e-78	MYB family protein
c76019_g2	bHLH	AT1G35460.1	0.0001	bHLH family protein
c76028_g1	bHLH	AT5G57150.1	2e-96	bHLH family protein
c76055_g1	GRF	AT4G24150.1	2e-49	growth-regulating factor 8
c76065_g1	MIKC_MADS	AT2G45650.1	1e-57	AGAMOUS-like 6
c76092_g1	LBD	AT3G49940.1	4e-65	LOB domain-containing protein 38
c76092_g2	LBD	AT5G67420.1	2e-68	LOB domain-containing protein 37
c76141_g1	HD-ZIP	AT2G46680.1	2e-45	homeobox 7
c76154_g1	WOX	AT2G17950.1	1e-38	WOX family protein
c76232_g1	Dof	AT5G60850.1	7e-56	OBF binding protein 4
c76258_g1	bHLH	AT5G65640.1	3e-87	beta HLH protein 93
c76288_g1	MYB_related	AT4G22680.1	7e-36	myb domain protein 85
c76319_g1	ERF	AT3G23240.1	2e-52	ethylene response factor 1
c76390_g1	C3H	AT1G68200.2	3e-76	C3H family protein
c76425_g1	C2H2	AT2G28710.1	3e-39	C2H2 family protein
c76445_g2	bHLH	AT5G50915.2	2e-45	bHLH family protein
c76560_g1	ERF	AT5G64750.1	3e-22	ERF family protein
c76632_g1	MYB_related	AT5G14340.1	4e-27	myb domain protein 40
c76654_g1	B3	AT1G49480.1	2e-21	related to vernalization1 1
c76665_g1	NAC	AT1G76420.1	7e-24	NAC family protein
c76703_g1	MYB	AT4G09460.1	9e-72	myb domain protein 6
c76794_g1	bHLH	AT4G33880.1	5e-58	ROOT HAIR DEFECTIVE 6-LIKE 2
c76855_g1	MYB_related	AT5G49620.1	5e-33	myb domain protein 78
c76911_g1	WRKY	AT2G04880.2	3e-29	zinc-dependent activator protein-1
c76976_g1	bZIP	AT1G59530.1	3e-23	basic leucine-zipper 4
c76976_g2	bZIP	AT1G59530.1	6e-22	basic leucine-zipper 4
c77053_g1	TCP	AT3G27010.1	2e-73	TCP family protein
c77137_g1	WRKY	AT3G56400.1	1e-40	WRKY DNA-binding protein 70
c77138_g1	DBB	AT4G38960.1	2e-79	DBB family protein
c77153_g1	LBD	AT5G06080.1	9e-53	LOB domain-containing protein 33
c77219_g1	ERF	AT5G25810.1	1e-34	ERF family protein
c77240_g1	C2H2	AT3G53820.1	1e-26	C2H2 family protein
c77277_g1	WRKY	AT5G24110.1	1e-62	WRKY DNA-binding protein 30
c77353_g1	ERF	AT1G15360.1	8e-69	ERF family protein
c77355_g1	B3	AT5G42700.1	3e-31	B3 family protein
c77364_g1	LBD	AT2G30130.1	5e-78	LBD family protein
c77369_g1	ERF	AT1G21910.1	4e-44	ERF family protein
c77395_g1	ERF	AT5G44210.1	5e-47	erf domain protein 9
c77401_g2	LSD	AT4G20380.2	3e-46	LSD family protein
c77438_g1	YABBY	AT2G26580.1	4e-86	YABBY family protein
c77441_g1	HSF	AT5G03720.1	5e-39	heat shock transcription factor A3
c77468_g1	WRKY	AT1G69310.2	1e-18	WRKY DNA-binding protein 57
c77525_g1	bZIP	AT3G17609.2	2e-47	HY5-homolog
c77553_g1	ERF	AT3G57600.1	4e-73	ERF family protein
c77569_g1	ZF-HD	AT2G02540.1	5e-21	homeobox protein 21
c77595_g1	LBD	AT3G58190.1	6e-71	lateral organ boundaries-domain 29
c77614_g1	C2H2	AT4G17810.1	7e-43	C2H2 family protein
c77616_g1	MIKC_MADS	AT3G57390.1	6e-71	AGAMOUS-like 18
c77627_g1	MYB	AT1G08810.1	1e-102	myb domain protein 60
c77628_g1	C2H2	AT5G10970.1	4e-48	C2H2 family protein
c77655_g1	Nin-like	AT4G35590.1	1e-50	RWP-RK domain-containing protein
c77686_g2	MYB	AT4G09460.1	2e-69	myb domain protein 6
c77686_g3	MYB	AT4G09460.1	9e-76	myb domain protein 6
c77710_g1	ERF	AT5G25190.1	7e-52	ERF family protein
c77734_g1	LBD	AT2G45420.1	1e-83	LOB domain-containing protein 18
c77772_g1	NAC	AT4G35580.1	5e-46	NAC transcription factor-like 9
c77780_g1	ERF	AT4G17500.1	2e-41	ethylene responsive element binding factor 1
c77825_g1	NAC	AT5G22380.1	1e-85	NAC domain containing protein 90
c77853_g1	bHLH	AT4G20970.1	5e-50	bHLH family protein
c77854_g2	MYB	AT5G14340.1	5e-71	myb domain protein 40
c77859_g3	bHLH	AT4G17880.1	6e-58	bHLH family protein
c77862_g1	MYB_related	AT2G31180.1	7e-30	myb domain protein 14
c77864_g1	Whirly	AT1G14410.1	1e-116	ssDNA-binding transcriptional regulator
c77887_g1	C2H2	AT5G04240.1	1e-24	C2H2 family protein
c77947_g2	YABBY	AT2G45190.1	1e-66	YABBY family protein
c77947_g3	YABBY	AT2G45190.1	3e-25	YABBY family protein
c77950_g1	GATA	AT4G26150.1	7e-29	cytokinin-responsive gata factor 1
c77974_g1	WRKY	AT5G49520.1	5e-44	WRKY DNA-binding protein 48
c78276_g1	M-type_MADS	AT1G22590.2	2e-33	AGAMOUS-like 87
c78313_g1	ZF-HD	AT4G24660.1	2e-56	homeobox protein 22
c78338_g1	MIKC_MADS	AT2G22540.1	3e-98	MIKC_MADS family protein
c78380_g1	HB-other	AT1G52150.3	1e-123	HD-ZIP family protein
c78447_g1	LBD	AT2G30130.1	4e-85	LBD family protein
c78462_g1	Nin-like	AT4G38340.1	2e-10	Nin-like family protein
c78495_g1	C2H2	AT5G04390.1	7e-73	C2H2 family protein
c78552_g1	NAC	AT5G22380.1	1e-72	NAC domain containing protein 90
c78571_g1	MYB	AT1G57560.1	6e-66	myb domain protein 50
c78589_g2	NAC	AT1G01720.1	1e-148	NAC family protein
c78614_g1	ERF	AT4G18450.1	1e-35	ERF family protein
c78645_g1	NAC	AT5G61430.1	1e-126	NAC domain containing protein 100
c78683_g1	MYB	AT1G66370.1	1e-60	myb domain protein 113
c78689_g1	NAC	AT2G02450.2	1e-122	NAC domain containing protein 35
c78705_g1	NF-YB	AT4G14540.1	4e-76	nuclear factor Y, subunit B3
c78718_g1	ERF	AT1G19210.1	2e-57	ERF family protein
c78917_g1	C2H2	AT3G50700.1	1e-68	indeterminate(ID)-domain 2
c78917_g2	C2H2	AT3G50700.1	4e-39	indeterminate(ID)-domain 2
c78919_g1	GATA	AT1G08010.2	2e-30	GATA transcription factor 11
c78953_g2	bHLH	AT2G40200.1	1e-45	bHLH family protein
c79013_g1	ERF	AT3G16770.1	4e-55	ethylene-responsive element binding protein
c79056_g1	GATA	AT3G06740.1	1e-51	GATA transcription factor 15
c79074_g1	MYB_related	AT5G14750.1	9e-47	myb domain protein 66
c79100_g1	MYB	AT1G22640.1	2e-56	myb domain protein 3
c79108_g1	ERF	AT2G23340.1	7e-60	DREB and EAR motif protein 3
c79144_g2	bZIP	AT1G42990.1	2e-34	basic region/leucine zipper motif 60
c79191_g1	ERF	AT1G78080.1	5e-80	related to AP2 4
c79237_g1	ERF	AT4G37750.1	1e-40	AP2 family protein
c79258_g1	ERF	AT1G50640.1	6e-56	ethylene responsive element binding factor 3
c79272_g2	MYB_related	AT5G12870.1	2e-27	myb domain protein 46
c79312_g4	WRKY	AT5G64810.1	6e-44	WRKY DNA-binding protein 51
c79317_g1	MYB	AT1G16490.1	1e-82	myb domain protein 58
c79340_g1	C2H2	AT2G42410.1	4e-31	zinc finger protein 11
c79342_g1	ERF	AT1G01250.1	2e-62	ERF family protein
c79342_g2	ERF	AT1G01250.1	5e-67	ERF family protein
c79377_g1	MYB	AT3G27810.1	2e-42	myb domain protein 21
c79394_g1	ERF	AT1G64380.1	5e-68	ERF family protein
c79400_g1	WRKY	AT3G04670.1	1e-128	WRKY DNA-binding protein 39
c79409_g1	bZIP	AT1G75390.1	5e-53	basic leucine-zipper 44
c79416_g1	FAR1	AT2G43280.1	2e-54	FAR1 family protein
c79424_g1	ERF	AT2G44940.1	7e-69	ERF family protein
c79424_g2	ERF	AT2G44940.1	7e-67	ERF family protein
c79434_g1	MYB	AT5G49330.1	5e-52	myb domain protein 111
c79488_g1	bHLH	AT5G37800.1	9e-73	RHD SIX-LIKE 1
c79537_g1	SRS	AT5G66350.1	2e-59	Lateral root primordium (LRP) protein-related
c79591_g1	Dof	AT5G65590.1	7e-39	Dof family protein
c79591_g2	Dof	AT5G65590.1	2e-48	Dof family protein
c79648_g2	ERF	AT4G17500.1	1e-63	ethylene responsive element binding factor 1
c79684_g1	ERF	AT3G23240.1	8e-54	ethylene response factor 1
c79684_g2	ERF	AT3G23240.1	7e-74	ethylene response factor 1
c79684_g4	ERF	AT3G23240.1	3e-77	ethylene response factor 1
c79746_g1	WRKY	AT4G18170.1	3e-79	WRKY DNA-binding protein 28
c79791_g1	Trihelix	AT5G01380.1	2e-73	Trihelix family protein
c79791_g2	Trihelix	AT5G01380.1	3e-70	Trihelix family protein
c79818_g2	NAC	AT2G43000.1	2e-58	NAC domain containing protein 42
c79818_g3	NAC	AT3G12910.1	5e-36	NAC family protein
c79818_g4	NAC	AT2G43000.1	1e-35	NAC domain containing protein 42
c79846_g1	bZIP	AT3G62420.1	3e-23	basic region/leucine zipper motif 53
c79846_g2	bZIP	AT5G49450.1	6e-24	basic leucine-zipper 1
c79852_g1	ZF-HD	AT1G75240.1	1e-67	homeobox protein 33
c79884_g1	LBD	AT3G02550.1	1e-105	LOB domain-containing protein 41
c79904_g1	bZIP	AT1G75390.1	2e-50	basic leucine-zipper 44
c79919_g1	MIKC_MADS	AT5G60910.1	1e-80	AGAMOUS-like 8
c79937_g2	MYB	AT5G15310.1	3e-73	myb domain protein 16
c79937_g3	MYB	AT5G15310.1	4e-85	myb domain protein 16
c79998_g1	bHLH	AT1G71200.1	9e-31	bHLH family protein
c80001_g1	MIKC_MADS	AT5G20240.1	3e-74	MIKC_MADS family protein
c80076_g1	C2H2	AT5G57520.1	1e-34	zinc finger protein 2
c80090_g1	LSD	AT4G21610.1	2e-45	lsd one like 2
c80094_g1	NAC	AT5G22380.1	9e-69	NAC domain containing protein 90
c80165_g1	MYB	AT3G08500.1	1e-90	myb domain protein 83
c80179_g1	Trihelix	AT1G76890.2	6e-29	Trihelix family protein
c80203_g1	MYB	AT4G09460.1	1e-74	myb domain protein 6
c80265_g1	NAC	AT5G13180.1	4e-69	NAC domain containing protein 83
c80265_g2	NAC	AT5G39610.1	5e-20	NAC domain containing protein 6
c80275_g2	GRAS	AT1G14920.1	2e-58	GRAS family protein
c80282_g1	WOX	AT4G35550.1	1e-106	WUSCHEL related homeobox 13
c80307_g1	WRKY	AT4G18170.1	2e-59	WRKY DNA-binding protein 28
c80355_g3	MIKC_MADS	AT4G22950.1	7e-86	AGAMOUS-like 19
c80357_g1	NF-YB	AT5G23090.2	6e-96	nuclear factor Y, subunit B13
c80435_g1	HB-other	AT5G60690.1	6e-76	HD-ZIP family protein
c80435_g2	HB-other	AT5G60690.1	1e-110	HD-ZIP family protein
c80475_g1	YABBY	AT1G08465.1	3e-78	YABBY family protein
c80572_g1	bHLH	AT2G14760.1	6e-70	bHLH family protein
c80581_g1	GATA	AT2G45050.1	5e-67	GATA transcription factor 2
c80621_g1	bHLH	AT1G69010.1	4e-57	BES1-interacting Myc-like protein 2
c80622_g1	bHLH	AT4G29100.1	1e-107	bHLH family protein
c80749_g1	ERF	AT5G21960.1	8e-35	ERF family protein
c80770_g1	C2H2	AT5G22890.1	1e-110	C2H2 family protein
c80791_g1	ERF	AT5G11590.1	1e-78	ERF family protein
c80804_g1	C3H	AT3G51120.1	5e-10	DNA binding;zinc ion binding;nucleic acid binding;nucleic acid binding
c80859_g2	FAR1	AT3G07500.1	4e-96	FAR1 family protein
c80881_g1	Dof	AT1G47655.1	3e-35	Dof family protein
c81007_g1	HD-ZIP	AT4G36740.1	8e-62	homeobox protein 40
c81008_g1	MIKC_MADS	AT2G45660.1	7e-94	AGAMOUS-like 20
c81038_g3	C2H2	AT1G27730.1	3e-51	salt tolerance zinc finger
c81038_g4	C2H2	AT1G27730.1	5e-42	salt tolerance zinc finger
c81042_g1	SBP	AT1G27370.3	5e-40	squamosa promoter binding protein-like 10
c81042_g2	SBP	AT1G27370.3	8e-39	squamosa promoter binding protein-like 10
c81053_g1	bHLH	AT4G14410.2	1e-88	bHLH family protein
c81093_g1	TALE	AT1G62990.1	1e-173	KNOTTED-like homeobox of Arabidopsis thaliana 7
c81097_g1	bHLH	AT1G22490.1	2e-30	bHLH family protein
c81101_g1	ERF	AT5G13330.1	5e-52	related to AP2 6l
c81118_g1	G2-like	AT4G13640.1	7e-63	G2-like family protein
c81147_g1	LBD	AT1G31320.1	5e-83	LOB domain-containing protein 4
c81180_g1	DBB	AT1G06040.1	1e-103	DBB family protein
c81191_g1	B3	AT5G42700.1	3e-62	B3 family protein
c81200_g1	Trihelix	AT2G35640.1	1e-62	Trihelix family protein
c81232_g1	MYB	AT5G10280.1	1e-108	myb domain protein 92
c81232_g2	MYB	AT1G34670.1	1e-111	myb domain protein 93
c81273_g1	bHLH	AT5G46690.1	3e-75	beta HLH protein 71
c81275_g1	B3	AT3G18960.1	2e-13	B3 family protein
c81277_g1	LBD	AT3G11090.1	2e-63	LOB domain-containing protein 21
c81278_g1	bZIP	AT3G30530.1	5e-43	basic leucine-zipper 42
c81279_g1	C2H2	AT2G28200.1	2e-67	C2H2 family protein
c81301_g1	C3H	AT2G20280.1	1e-166	C3H family protein
c81324_g1	MYB_related	AT5G52600.1	1e-14	myb domain protein 82
c81328_g1	MYB_related	AT2G46410.1	6e-19	MYB_related family protein
c81331_g1	bZIP	AT2G40620.1	2e-99	bZIP family protein
c81378_g1	B3	AT5G42700.1	2e-34	B3 family protein
c81379_g1	C2H2	AT4G17810.1	1e-14	C2H2 family protein
c81380_g1	NAC	AT1G56010.2	1e-119	NAC domain containing protein 1
c81399_g1	Trihelix	AT2G33550.1	6e-56	Trihelix family protein
c81410_g1	NAC	AT3G49530.1	1e-29	NAC domain containing protein 62
c81422_g1	HD-ZIP	AT4G37790.1	2e-84	HD-ZIP family protein
c81476_g1	HD-ZIP	AT5G06710.1	3e-98	homeobox from Arabidopsis thaliana
c81528_g1	WRKY	AT4G04450.1	2e-63	WRKY family protein
c81557_g1	MYB	AT4G21440.1	4e-59	MYB-like 102
c81571_g1	MIKC_MADS	AT2G14210.1	1e-99	AGAMOUS-like 44
c81580_g5	MIKC_MADS	AT3G54340.1	8e-80	MIKC_MADS family protein
c81619_g2	B3	AT4G21550.1	2e-08	VP1/ABI3-like 3
c81628_g1	B3	AT3G19184.1	2e-88	B3 family protein
c81644_g2	MYB	AT4G21440.1	7e-53	MYB-like 102
c81715_g1	B3	AT1G68840.2	0.0001	related to ABI3/VP1 2
c81744_g1	ERF	AT5G51190.1	1e-65	ERF family protein
c81773_g1	ERF	AT5G19790.1	4e-33	related to AP2 11
c81786_g1	Trihelix	AT3G10030.1	0	Trihelix family protein
c81806_g1	bHLH	AT5G43650.1	2e-37	bHLH family protein
c81807_g1	NAC	AT1G54330.1	9e-41	NAC domain containing protein 20
c81807_g2	NAC	AT1G65910.1	4e-51	NAC domain containing protein 28
c81826_g1	C3H	AT3G12130.1	4e-39	C3H family protein
c81937_g1	bHLH	AT1G68810.1	2e-32	bHLH family protein
c81964_g1	HD-ZIP	AT2G01430.1	2e-77	homeobox-leucine zipper protein 17
c81988_g1	MIKC_MADS	AT2G22540.1	3e-73	MIKC_MADS family protein
c81989_g1	Dof	AT5G65590.1	9e-10	Dof family protein
c81989_g2	Dof	AT1G28310.1	2e-32	Dof family protein
c81993_g1	ERF	AT5G25810.1	9e-52	ERF family protein
c82017_g1	Whirly	AT1G71260.1	3e-98	WHIRLY 2
c82037_g3	bZIP	AT2G41070.3	4e-36	bZIP family protein
c82049_g1	ERF	AT5G25390.2	6e-76	ERF family protein
c82049_g2	ERF	AT5G25390.2	6e-50	ERF family protein
c82058_g1	HSF	AT3G02990.1	1e-107	heat shock transcription factor A1E
c82146_g1	ZF-HD	AT5G15210.1	1e-73	homeobox protein 30
c82151_g1	HB-other	AT5G11270.1	1e-69	overexpressor of cationic peroxidase 3
c82231_g1	CPP	AT3G22780.1	1e-33	Tesmin/TSO1-like CXC domain-containing protein
c82231_g2	CPP	AT3G04850.1	2e-63	Tesmin/TSO1-like CXC domain-containing protein
c82256_g1	ERF	AT1G53910.1	4e-76	related to AP2 12
c82281_g1	GRAS	AT3G49950.1	1e-126	GRAS family protein
c82346_g1	MYB	AT4G37260.1	1e-110	myb domain protein 73
c82350_g3	Trihelix	AT5G05550.1	1e-71	sequence-specific DNA binding transcription factors
c82372_g1	FAR1	AT3G07500.1	6e-48	FAR1 family protein
c82398_g1	GATA	AT1G51600.2	1e-112	ZIM-LIKE 2
c82420_g1	bHLH	AT5G53210.1	1e-111	bHLH family protein
c82427_g1	C3H	AT2G33835.1	0.004	C3H family protein
c82458_g1	MYB	AT5G16600.1	3e-94	myb domain protein 43
c82479_g1	ERF	AT3G16770.1	5e-40	ethylene-responsive element binding protein
c82621_g1	TCP	AT1G68800.1	2e-30	TCP domain protein 12
c82621_g2	TCP	AT1G68800.1	1e-14	TCP domain protein 12
c82627_g1	MYB_related	AT1G17950.1	2e-24	myb domain protein 52
c82683_g1	bZIP	AT2G40620.1	1e-102	bZIP family protein
c82707_g1	NF-YC	AT1G07980.1	4e-38	nuclear factor Y, subunit C10
c82717_g3	BES1	AT1G78700.1	1e-130	BES1/BZR1 homolog 4
c82747_g1	Dof	AT2G37590.1	4e-19	DNA binding with one finger 2.4
c82753_g1	Trihelix	AT5G47660.1	2e-45	Trihelix family protein
c82776_g1	LBD	AT3G02550.1	1e-37	LOB domain-containing protein 41
c82777_g1	Dof	AT3G61850.4	3e-82	Dof family protein
c82811_g1	HD-ZIP	AT4G37790.1	6e-50	HD-ZIP family protein
c82840_g1	WRKY	AT4G31550.2	1e-103	WRKY DNA-binding protein 11
c82897_g2	NAC	AT2G43000.1	9e-97	NAC domain containing protein 42
c82897_g3	NAC	AT2G43000.1	3e-95	NAC domain containing protein 42
c82898_g2	ERF	AT5G07580.1	1e-42	ERF family protein
c82898_g3	ERF	AT5G07580.1	2e-49	ERF family protein
c82905_g1	C2H2	AT5G14140.1	1e-118	zinc ion binding;nucleic acid binding;zinc ion binding
c82919_g2	HD-ZIP	AT2G46680.1	1e-73	homeobox 7
c82926_g1	Dof	AT5G62940.1	2e-58	Dof family protein
c82952_g2	WRKY	AT2G03340.1	3e-37	WRKY DNA-binding protein 3
c82964_g1	GRF	AT3G13960.1	6e-65	growth-regulating factor 5
c82964_g2	GRF	AT3G13960.1	1e-54	growth-regulating factor 5
c82974_g1	WOX	AT1G46480.1	7e-77	WUSCHEL related homeobox 4
c82997_g2	HSF	AT5G62020.1	4e-84	heat shock transcription factor B2A
c83033_g1	MYB_related	AT5G47390.1	2e-96	MYB_related family protein
c83033_g2	MYB_related	AT5G47390.1	6e-81	MYB_related family protein
c83080_g1	LSD	AT4G20380.2	1e-67	LSD family protein
c83081_g1	bHLH	AT1G25330.1	6e-41	bHLH family protein
c83130_g1	M-type_MADS	AT5G60440.1	9e-18	AGAMOUS-like 62
c83139_g1	C3H	AT2G33835.1	0.0005	C3H family protein
c83156_g1	WOX	AT3G03660.1	4e-78	WUSCHEL related homeobox 11
c83192_g1	C3H	AT1G01350.1	1e-178	C3H family protein
c83251_g1	WRKY	AT4G01250.1	1e-56	WRKY family protein
c83264_g1	MYB	AT4G37260.1	2e-59	myb domain protein 73
c83283_g1	bHLH	AT5G51780.1	1e-42	bHLH family protein
c83283_g2	bHLH	AT5G51780.1	1e-44	bHLH family protein
c83286_g1	C2H2	AT2G37740.1	2e-29	zinc-finger protein 10
c83311_g1	LBD	AT2G42430.1	1e-78	lateral organ boundaries-domain 16
c83311_g2	LBD	AT2G42430.1	1e-81	lateral organ boundaries-domain 16
c83319_g2	Dof	AT3G50410.1	3e-49	OBF binding protein 1
c83319_g3	Dof	AT3G50410.1	5e-46	OBF binding protein 1
c83332_g1	MIKC_MADS	AT1G71692.1	3e-85	AGAMOUS-like 12
c83366_g1	YABBY	AT2G45190.1	7e-36	YABBY family protein
c83367_g1	GRF	AT3G52910.1	4e-35	growth-regulating factor 4
c83379_g1	NAC	AT4G28500.1	2e-72	NAC domain containing protein 73
c83379_g2	NAC	AT4G28500.1	4e-85	NAC domain containing protein 73
c83404_g1	MYB_related	AT2G38090.1	2e-45	MYB family protein
c83404_g2	MYB	AT2G38090.1	1e-112	MYB family protein
c83411_g1	ZF-HD	AT2G02540.1	1e-68	homeobox protein 21
c83427_g1	GRAS	AT5G52510.1	2e-31	SCARECROW-like 8
c83453_g1	CO-like	AT3G02380.1	1e-149	CONSTANS-like 2
c83501_g1	TCP	AT3G02150.1	7e-52	plastid transcription factor 1
c83505_g1	NAC	AT2G17040.1	4e-91	NAC domain containing protein 36
c83505_g2	NAC	AT2G17040.1	1e-106	NAC domain containing protein 36
c83521_g1	bZIP	AT4G35900.1	4e-27	bZIP family protein
c83550_g1	bHLH	AT2G28160.1	1e-100	FER-like regulator of iron uptake
c83565_g4	bHLH	AT2G41130.1	2e-82	bHLH family protein
c83588_g1	MYB	AT3G49690.1	8e-85	myb domain protein 84
c83595_g1	NAC	AT3G10490.1	6e-12	NAC domain containing protein 52
c83606_g1	WRKY	AT2G38470.1	2e-72	WRKY DNA-binding protein 33
c83611_g1	GRAS	AT4G00150.1	1e-114	GRAS family protein
c83614_g1	GRAS	AT2G37650.1	1e-172	GRAS family protein
c83631_g1	MYB	AT1G68320.1	1e-92	myb domain protein 62
c83743_g1	TCP	AT2G45680.1	3e-66	TCP family protein
c83776_g1	WRKY	AT4G31550.1	1e-106	WRKY DNA-binding protein 11
c83790_g1	ERF	AT5G61890.1	1e-53	ERF family protein
c83830_g1	MYB	AT1G17950.1	1e-83	myb domain protein 52
c83830_g3	MYB	AT1G17950.1	7e-86	myb domain protein 52
c83844_g1	NAC	AT1G69490.1	8e-96	NAC-like, activated by AP3/PI
c83846_g1	ERF	AT5G64750.1	1e-28	ERF family protein
c83846_g2	ERF	AT4G27950.1	5e-11	cytokinin response factor 4
c83876_g1	C2H2	AT4G17810.1	2e-24	C2H2 family protein
c83912_g1	bHLH	AT2G31210.1	5e-84	bHLH family protein
c83926_g1	bHLH	AT4G20970.1	2e-38	bHLH family protein
c83935_g1	HD-ZIP	AT5G15150.1	2e-89	homeobox 3
c83960_g1	SRS	AT5G12330.1	2e-50	Lateral root primordium (LRP) protein-related
c83979_g1	WRKY	AT4G39410.1	9e-63	WRKY DNA-binding protein 13
c83979_g2	WRKY	AT4G39410.1	3e-60	WRKY DNA-binding protein 13
c83986_g1	GeBP	AT1G61730.1	2e-27	DNA-binding storekeeper protein-related transcriptional regulator
c83999_g1	NAC	AT1G33060.1	2e-42	NAC 014
c84008_g1	bZIP	AT2G46270.1	1e-123	G-box binding factor 3
c84013_g1	MYB	AT2G37630.1	1e-170	MYB family protein
c84015_g1	G2-like	AT3G13040.1	1e-134	G2-like family protein
c84076_g1	LBD	AT1G65620.3	6e-97	LBD family protein
c84093_g1	NAC	AT1G12260.1	1e-148	NAC 007
c84109_g1	G2-like	AT5G06800.1	8e-73	G2-like family protein
c84124_g1	MYB	AT5G57620.1	8e-77	myb domain protein 36
c84139_g1	MYB	AT1G22640.1	7e-68	myb domain protein 3
c84148_g1	GATA	AT3G24050.1	3e-54	GATA transcription factor 1
c84171_g1	MYB	AT5G16770.2	1e-82	myb domain protein 9
c84183_g1	bHLH	AT1G72210.1	7e-96	bHLH family protein
c84184_g1	TCP	AT5G60970.1	2e-55	TEOSINTE BRANCHED 1, cycloidea and PCF transcription factor 5
c84185_g2	C3H	AT2G20280.1	6e-63	C3H family protein
c84211_g1	bZIP	AT4G35900.1	5e-66	bZIP family protein
c84223_g1	ERF	AT5G44210.1	1e-38	erf domain protein 9
c84253_g1	WRKY	AT5G56270.1	2e-89	WRKY DNA-binding protein 2
c84268_g1	LFY	AT5G61850.1	1e-157	floral meristem identity control protein LEAFY (LFY)
c84277_g1	LBD	AT5G66870.1	2e-90	ASYMMETRIC LEAVES 2-like 1
c84277_g2	LBD	AT5G66870.1	3e-88	ASYMMETRIC LEAVES 2-like 1
c84279_g1	E2F/DP	AT1G47870.1	3e-95	E2F/DP family protein
c84284_g1	GATA	AT5G25830.1	4e-37	GATA transcription factor 12
c84286_g1	MYB	AT3G12720.1	4e-88	myb domain protein 67
c84312_g1	Trihelix	AT1G21200.1	4e-87	sequence-specific DNA binding transcription factors
c84323_g1	G2-like	AT1G14600.1	7e-24	G2-like family protein
c84346_g1	NF-YA	AT5G06510.2	4e-28	nuclear factor Y, subunit A10
c84346_g3	NF-YA	AT5G06510.2	4e-55	nuclear factor Y, subunit A10
c84353_g3	MYB	AT5G57620.1	3e-71	myb domain protein 36
c84355_g1	TCP	AT5G51910.2	3e-86	TCP family protein
c84361_g1	WRKY	AT1G80840.1	1e-104	WRKY DNA-binding protein 40
c84361_g2	WRKY	AT1G80840.1	1e-43	WRKY DNA-binding protein 40
c84367_g1	MYB_related	AT3G52250.1	3e-47	MYB family protein
c84372_g1	NF-YC	AT3G48590.1	1e-111	nuclear factor Y, subunit C1
c84376_g1	C2H2	AT1G08290.1	1e-125	WIP domain protein 3
c84400_g1	ERF	AT2G46310.1	2e-50	cytokinin response factor 5
c84434_g1	ZF-HD	AT1G69600.1	9e-57	zinc finger homeodomain 1
c84450_g1	GATA	AT5G66320.2	5e-81	GATA transcription factor 5
c84456_g1	GRAS	AT3G54220.1	1e-146	GRAS family protein
c84471_g1	NAC	AT5G64060.1	6e-92	NAC domain containing protein 103
c84483_g1	bZIP	AT3G62420.1	6e-61	basic region/leucine zipper motif 53
c84543_g1	TCP	AT2G37000.1	5e-33	TCP family protein
c84578_g1	C2H2	AT3G57670.1	1e-103	C2H2 family protein
c84578_g2	C2H2	AT3G57670.1	1e-119	C2H2 family protein
c84579_g1	MIKC_MADS	AT2G22540.1	1e-113	MIKC_MADS family protein
c84599_g1	MYB_related	AT1G72740.2	8e-73	MYB_related family protein
c84637_g1	GATA	AT3G21175.2	1e-75	ZIM-like 1
c84640_g1	ERF	AT4G27950.1	6e-43	cytokinin response factor 4
c84655_g1	bHLH	AT5G67060.1	9e-47	bHLH family protein
c84656_g1	bHLH	AT5G54680.1	1e-109	bHLH family protein
c84656_g2	bHLH	AT5G54680.1	1e-108	bHLH family protein
c84672_g1	C3H	AT4G29190.1	1e-127	C3H family protein
c84677_g1	HB-other	AT3G18380.1	1e-146	sequence-specific DNA binding transcription factors;sequence-specific DNA binding
c84679_g1	MYB	AT3G49690.1	2e-88	myb domain protein 84
c84705_g1	bHLH	AT4G36930.1	9e-45	bHLH family protein
c84707_g1	WRKY	AT5G43290.1	7e-55	WRKY DNA-binding protein 49
c84742_g1	bHLH	AT3G47640.2	4e-61	bHLH family protein
c84742_g2	bHLH	AT3G47640.2	2e-60	bHLH family protein
c84759_g1	FAR1	AT2G43280.1	1e-54	FAR1 family protein
c84774_g1	bZIP	AT3G56850.1	1e-89	ABA-responsive element binding protein 3
c84838_g1	NAC	AT5G04410.1	9e-09	NAC domain containing protein 2
c84850_g1	TCP	AT3G27010.1	3e-07	TCP family protein
c84877_g1	MYB	AT1G25340.1	5e-82	myb domain protein 116
c84877_g2	MYB	AT1G25340.1	1e-83	myb domain protein 116
c84891_g1	bHLH	AT3G56770.1	1e-30	bHLH family protein
c84906_g1	B3	AT3G18990.1	1e-142	B3 family protein
c84913_g1	ERF	AT5G19790.1	8e-47	related to AP2 11
c84913_g2	ERF	AT5G19790.1	3e-20	related to AP2 11
c84926_g1	ERF	AT3G15210.1	1e-48	ethylene responsive element binding factor 4
c84988_g1	MYB	AT4G13480.1	2e-93	myb domain protein 79
c85007_g1	AP2	AT3G54320.3	1e-130	AP2 family protein
c85023_g1	C2H2	AT3G44750.2	1e-32	histone deacetylase 3
c85025_g3	NAC	AT5G13180.1	9e-51	NAC domain containing protein 83
c85031_g2	MYB_related	AT5G58340.2	2e-18	MYB_related family protein
c85124_g2	NAC	AT4G35580.2	7e-35	NAC transcription factor-like 9
c85133_g2	bHLH	AT1G05710.3	3e-64	bHLH family protein
c85157_g1	WRKY	AT4G31550.1	3e-51	WRKY DNA-binding protein 11
c85171_g1	FAR1	AT2G43280.1	1e-41	FAR1 family protein
c85192_g1	NF-YB	AT1G09030.1	2e-59	nuclear factor Y, subunit B4
c85192_g2	NF-YB	AT1G09030.1	1e-56	nuclear factor Y, subunit B4
c85202_g1	Dof	AT3G52440.1	2e-37	Dof family protein
c85256_g1	NAC	AT3G17730.1	4e-55	NAC domain containing protein 57
c85256_g2	NAC	AT3G17730.1	7e-83	NAC domain containing protein 57
c85266_g1	WRKY	AT5G13080.1	1e-49	WRKY DNA-binding protein 75
c85274_g3	C3H	AT1G32360.1	1e-48	C3H family protein
c85288_g1	Trihelix	AT4G31270.1	1e-46	sequence-specific DNA binding transcription factors
c85316_g1	bHLH	AT3G19860.1	1e-89	bHLH family protein
c85319_g1	C2H2	AT5G63280.1	1e-126	C2H2-like zinc finger protein
c85370_g1	DBB	AT1G78600.1	7e-78	light-regulated zinc finger protein 1
c85390_g1	ERF	AT4G13040.1	2e-47	ERF family protein
c85464_g1	SBP	AT5G50670.1	3e-67	SBP family protein
c85464_g2	SBP	AT5G50670.1	1e-30	SBP family protein
c85475_g1	SBP	AT3G15270.1	1e-50	squamosa promoter binding protein-like 5
c85485_g1	SBP	AT1G02065.1	9e-80	squamosa promoter binding protein-like 8
c85492_g1	NAC	AT4G28530.1	2e-98	NAC domain containing protein 74
c85502_g1	WRKY	AT2G46130.1	1e-57	WRKY DNA-binding protein 43
c85507_g1	LBD	AT1G07900.1	3e-75	LOB domain-containing protein 1
c85507_g2	LBD	AT1G07900.1	8e-75	LOB domain-containing protein 1
c85513_g1	MYB	AT3G47600.1	1e-114	myb domain protein 94
c85513_g2	MYB_related	AT3G47600.1	1e-58	myb domain protein 94
c85523_g1	MYB_related	AT5G67580.1	4e-84	MYB_related family protein
c85549_g1	MYB	AT2G31180.1	2e-79	myb domain protein 14
c85555_g3	C2H2	AT1G66140.1	3e-50	zinc finger protein 4
c85558_g1	TCP	AT1G58100.1	1e-88	TCP family protein
c85564_g1	AP2	AT2G28550.2	1e-83	related to AP2.7
c85567_g1	GATA	AT4G24470.2	1e-91	GATA-type zinc finger protein with TIFY domain
c85569_g1	NAC	AT1G33060.1	1e-130	NAC 014
c85588_g1	NAC	AT1G65910.1	1e-15	NAC domain containing protein 28
c85590_g1	bHLH	AT3G56770.1	3e-12	bHLH family protein
c85653_g1	MYB_related	AT3G57980.1	2e-26	DNA-binding bromodomain-containing protein
c85655_g1	WRKY	AT3G58710.2	3e-34	WRKY DNA-binding protein 69
c85671_g1	WRKY	AT1G13960.1	1e-100	WRKY DNA-binding protein 4
c85672_g1	G2-like	AT1G14600.1	7e-38	G2-like family protein
c85683_g1	G2-like	AT2G38300.1	3e-60	G2-like family protein
c85693_g1	MYB_related
c85715_g1	GRAS	AT4G37650.1	0	GRAS family protein
c85745_g1	ERF	AT5G52020.1	3e-51	ERF family protein
c85745_g3	ERF	AT5G52020.1	3e-51	ERF family protein
c85758_g1	ERF	AT5G13910.1	9e-47	ERF family protein
c85763_g1	SBP	AT1G53160.1	1e-45	squamosa promoter binding protein-like 4
c85771_g1	B3	AT4G30080.1	4e-87	auxin response factor 16
c85775_g1	G2-like	AT4G18020.3	1e-57	ARR-B family protein
c85803_g1	bHLH	AT1G27660.1	7e-38	bHLH family protein
c85823_g1	FAR1	AT3G07500.1	2e-41	FAR1 family protein
c85832_g1	MYB_related	AT5G05790.1	1e-33	MYB family protein
c85832_g2	MYB	AT3G11280.1	2e-85	MYB family protein
c85878_g1	SAP	AT5G35770.1	1e-178	SAP family protein
c85903_g1	G2-like	AT1G69580.1	8e-91	G2-like family protein
c85920_g1	Dof	AT3G55370.3	4e-26	OBF-binding protein 3
c85940_g2	MYB_related	AT5G17300.1	9e-74	MYB_related family protein
c85951_g1	G2-like	AT4G37180.1	4e-73	G2-like family protein
c85952_g1	bHLH	AT4G29100.1	4e-42	bHLH family protein
c85962_g1	TALE	AT1G23380.1	1e-140	KNOTTED1-like homeobox gene 6
c85975_g1	bHLH	AT5G58010.1	4e-60	LJRHL1-like 3
c85987_g1	bZIP	AT1G43700.1	9e-95	VIRE2-interacting protein 1
c85989_g1	Dof	AT1G21340.1	8e-44	Dof family protein
c85998_g1	GATA	AT4G32890.1	7e-74	GATA transcription factor 9
c86009_g1	NAC	AT1G33060.1	4e-43	NAC 014
c86045_g1	C3H	AT1G68200.2	1e-07	C3H family protein
c86049_g2	ERF	AT1G75490.1	1e-48	ERF family protein
c86056_g1	NF-YB	AT4G14540.1	2e-74	nuclear factor Y, subunit B3
c86056_g2	HSF	AT4G11660.1	4e-96	HSF family protein
c86057_g2	Dof	AT3G55370.1	1e-25	OBF-binding protein 3
c86099_g1	DBB	AT4G38960.1	2e-86	DBB family protein
c86103_g1	bHLH	AT4G37850.1	5e-66	bHLH family protein
c86109_g1	DBB	AT1G75540.1	3e-97	salt tolerance homolog2
c86121_g1	HRT-like	AT5G56780.1	1e-116	effector of transcription2
c86148_g1	Dof	AT5G39660.1	1e-103	cycling DOF factor 2
c86159_g1	GeBP	AT5G28040.1	2e-18	DNA-binding storekeeper protein-related transcriptional regulator
c86205_g4	Trihelix	AT1G76880.1	1e-138	Trihelix family protein
c86217_g1	bHLH	AT1G51140.1	7e-65	bHLH family protein
c86218_g1	HD-ZIP	AT5G06710.1	3e-54	homeobox from Arabidopsis thaliana
c86219_g1	bZIP	AT2G16770.1	6e-57	bZIP family protein
c86219_g2	bZIP	AT4G35040.1	4e-53	bZIP family protein
c86226_g1	C2H2	AT3G50700.1	2e-34	indeterminate(ID)-domain 2
c86226_g3	C2H2	AT3G50700.1	1e-61	indeterminate(ID)-domain 2
c86236_g1	CO-like	AT1G25440.1	5e-89	B-box type zinc finger protein with CCT domain
c86244_g1	ERF	AT1G13260.1	1e-104	related to ABI3/VP1 1
c86245_g2	LBD	AT5G67420.1	3e-87	LOB domain-containing protein 37
c86256_g1	G2-like	AT1G79430.2	1e-131	G2-like family protein
c86258_g1	MYB	AT2G31180.1	1e-85	myb domain protein 14
c86285_g1	GATA	AT3G21175.1	6e-13	ZIM-like 1
c86296_g1	BBR-BPC	AT5G42520.1	3e-66	basic pentacysteine 6
c86296_g2	BBR-BPC	AT5G42520.3	7e-80	basic pentacysteine 6
c86303_g1	bZIP	AT1G68640.1	6e-39	bZIP family protein
c86304_g1	NAC	AT4G27410.2	3e-22	NAC family protein
c86340_g1	C2H2	AT2G01940.1	1e-150	C2H2-like zinc finger protein
c86390_g3	HSF	AT4G36990.1	1e-82	heat shock factor 4
c86412_g1	GRAS	AT1G14920.1	0	GRAS family protein
c86419_g1	bHLH	AT5G50915.2	1e-57	bHLH family protein
c86422_g1	NAC	AT1G01720.1	4e-91	NAC family protein
c86422_g2	NAC	AT4G27410.2	1e-126	NAC family protein
c86443_g2	C2H2	AT3G44750.1	1e-50	histone deacetylase 3
c86463_g3	MYB	AT3G11440.1	3e-51	myb domain protein 65
c86463_g4	MYB	AT2G32460.2	3e-56	myb domain protein 101
c86479_g2	E2F/DP	AT5G03415.1	1e-126	Transcription factor DP
c86527_g1	bZIP	AT1G58110.1	1e-114	bZIP family protein
c86541_g1	bHLH	AT5G57150.1	4e-75	bHLH family protein
c86541_g2	bHLH	AT5G57150.1	6e-71	bHLH family protein
c86577_g2	ERF	AT3G25890.1	1e-45	ERF family protein
c86586_g1	bZIP	AT5G65210.2	1e-178	bZIP family protein
c86628_g4	HB-other	AT2G27990.1	3e-33	BEL1-like homeodomain 8
c86638_g1	WRKY	AT4G01720.1	7e-97	WRKY family protein
c86656_g1	C3H	AT1G75340.1	1e-33	C3H family protein
c86730_g2	ARR-B	AT4G16110.1	2e-54	response regulator 2
c86739_g1	WRKY	AT2G46400.1	8e-53	WRKY DNA-binding protein 46
c86743_g1	C2H2	AT2G41835.1	1e-125	C2H2 family protein
c86764_g2	NF-YA	AT1G72830.1	5e-49	nuclear factor Y, subunit A3
c86787_g2	NAC	AT5G39820.1	5e-93	NAC domain containing protein 94
c86798_g1	bHLH	AT4G37850.1	3e-62	bHLH family protein
c86827_g2	ZF-HD	AT2G02540.1	3e-78	homeobox protein 21
c86848_g1	GATA	AT5G66320.2	2e-62	GATA transcription factor 5
c86869_g1	bZIP	AT4G36730.1	1e-127	G-box binding factor 1
c86892_g1	C2H2
c86899_g1	E2F/DP	AT3G48160.1	1e-65	DP-E2F-like 1
c86930_g1	bHLH	AT4G17880.1	3e-92	bHLH family protein
c86973_g1	BES1	AT1G78700.1	1e-137	BES1/BZR1 homolog 4
c86975_g1	WOX	AT3G18010.1	8e-52	WUSCHEL related homeobox 1
c86975_g2	WOX	AT3G18010.1	5e-48	WUSCHEL related homeobox 1
c86993_g1	C2H2	AT1G75710.1	5e-99	C2H2-like zinc finger protein
c87033_g1	FAR1	AT1G52520.1	0	FAR1-related sequence 6
c87056_g1	FAR1	AT2G32250.2	0	FAR1-related sequence 2
c87063_g1	C2H2	AT5G63280.1	2e-46	C2H2-like zinc finger protein
c87085_g1	C2H2	AT1G34370.2	4e-79	C2H2 family protein
c87092_g1	MYB	AT4G37260.1	2e-72	myb domain protein 73
c87124_g1	NAC	AT1G61110.1	1e-115	NAC domain containing protein 25
c87134_g1	WRKY	AT4G01250.1	5e-90	WRKY family protein
c87134_g2	WRKY	AT4G01250.1	6e-89	WRKY family protein
c87137_g1	Trihelix	AT2G44730.1	1e-106	Trihelix family protein
c87143_g1	bHLH	AT1G27660.1	4e-30	bHLH family protein
c87143_g4	bHLH	AT3G19500.1	3e-53	bHLH family protein
c87152_g1	WRKY	AT1G29280.1	3e-89	WRKY DNA-binding protein 65
c87178_g1	FAR1	AT3G59470.2	1e-113	FAR1 family protein
c87196_g1	C2H2	AT5G52010.1	1e-171	C2H2-like zinc finger protein
c87200_g1	NF-YC	AT1G08970.3	3e-90	nuclear factor Y, subunit C9
c87201_g1	SBP	AT1G69170.1	4e-37	SBP family protein
c87201_g2	SBP	AT1G53160.1	2e-44	squamosa promoter binding protein-like 4
c87201_g3	SBP	AT3G15270.1	4e-23	squamosa promoter binding protein-like 5
c87213_g1	bHLH	AT4G34530.1	2e-63	cryptochrome-interacting basic-helix-loop-helix 1
c87215_g2	MYB	AT4G38620.1	1e-119	myb domain protein 4
c87219_g1	HSF	AT1G46264.1	4e-77	heat shock transcription factor B4
c87231_g1	C2H2	AT5G03150.1	1e-129	C2H2-like zinc finger protein
c87247_g1	MIKC_MADS	AT4G18960.1	1e-125	MIKC_MADS family protein
c87257_g1	GRAS	AT3G49950.1	0	GRAS family protein
c87281_g1	B3	AT3G19184.1	6e-34	B3 family protein
c87292_g1	ERF	AT1G80580.1	3e-28	ERF family protein
c87319_g2	WRKY	AT4G30935.1	1e-135	WRKY DNA-binding protein 32
c87331_g1	FAR1	AT4G12850.1	6e-74	FAR1 family protein
c87332_g1	C2H2	AT3G60580.1	4e-66	C2H2-like zinc finger protein
c87334_g1	FAR1	AT3G59470.2	4e-11	FAR1 family protein
c87356_g1	GRAS	AT1G50600.1	0	scarecrow-like 5
c87372_g1	GRAS	AT1G55580.1	1e-144	GRAS family protein
c87398_g1	MYB_related	AT3G16350.1	1e-104	MYB_related family protein
c87399_g1	GATA	AT3G21175.2	6e-78	ZIM-like 1
c87405_g1	bHLH	AT2G43010.2	1e-49	phytochrome interacting factor 4
c87410_g3	CO-like	AT5G24930.1	1e-134	CONSTANS-like 4
c87412_g1	MYB	AT2G37630.1	1e-102	MYB family protein
c87426_g1	Trihelix	AT3G10040.1	1e-84	sequence-specific DNA binding transcription factors
c87471_g2	C2H2	AT1G34370.2	0	C2H2 family protein
c87477_g1	G2-like	AT5G06800.1	7e-56	G2-like family protein
c87480_g5	GRAS	AT1G07530.1	0	SCARECROW-like 14
c87494_g1	GRAS	AT1G50420.1	0	scarecrow-like 3
c87561_g2	GRAS	AT4G08250.1	1e-163	GRAS family protein
c87564_g1	Trihelix	AT3G54390.1	1e-104	sequence-specific DNA binding transcription factors
c87570_g1	NF-YA	AT5G12840.2	8e-51	nuclear factor Y, subunit A1
c87575_g1	TALE	AT4G08150.1	1e-158	KNOTTED-like from Arabidopsis thaliana
c87582_g2	TCP	AT1G35560.1	7e-79	TCP family protein
c87620_g1	M-type_MADS	AT2G03060.2	1e-117	AGAMOUS-like 30
c87636_g1	bHLH	AT2G20180.2	1e-80	phytochrome interacting factor 3-like 5
c87643_g1	NAC	AT3G04070.1	1e-87	NAC domain containing protein 47
c87648_g1	HD-ZIP	AT1G69780.1	1e-114	HD-ZIP family protein
c87671_g1	MYB	AT4G21440.1	1e-93	MYB-like 102
c87697_g1	MYB	AT1G34670.1	1e-127	myb domain protein 93
c87706_g1	AP2	AT2G28550.1	1e-99	related to AP2.7
c87728_g1	G2-like	AT2G01060.1	1e-137	G2-like family protein
c87736_g1	SRS	AT3G51060.1	2e-99	Lateral root primordium (LRP) protein-related
c87743_g1	ZF-HD	AT1G75240.1	6e-64	homeobox protein 33
c87746_g1	Trihelix	AT3G58630.1	5e-70	sequence-specific DNA binding transcription factors
c87758_g1	BES1	AT1G75080.2	1e-110	BES1 family protein
c87760_g1	C2H2
c87763_g1	LBD	AT5G63090.2	2e-75	LBD family protein
c87766_g1	bZIP	AT4G34000.1	1e-125	abscisic acid responsive elements-binding factor 3
c87785_g1	bHLH	AT5G62610.1	1e-91	bHLH family protein
c87785_g2	bHLH	AT1G59640.1	7e-28	BIG PETAL P
c87786_g1	NAC	AT4G29230.1	0	NAC domain containing protein 75
c87822_g1	G2-like	AT2G38300.1	2e-38	G2-like family protein
c87837_g1	MYB	AT4G21440.1	1e-123	MYB-like 102
c87883_g2	NAC	AT3G10490.2	1e-151	NAC domain containing protein 52
c87896_g1	ERF	AT1G12890.1	3e-31	ERF family protein
c87896_g2	ERF	AT1G12890.1	4e-29	ERF family protein
c87898_g1	C3H	AT1G68200.1	0.004	C3H family protein
c87911_g1	TALE	AT5G02030.1	1e-73	TALE family protein
c87919_g1	HSF	AT1G46264.1	6e-90	heat shock transcription factor B4
c87922_g1	NAC	AT4G28500.1	1e-124	NAC domain containing protein 73
c87933_g1	CO-like	AT1G25440.1	1e-100	B-box type zinc finger protein with CCT domain
c87942_g1	GRAS	AT3G13840.1	1e-178	GRAS family protein
c87943_g1	NAC	AT4G10350.1	1e-153	NAC domain containing protein 70
c87948_g1	bHLH	AT1G69010.1	3e-58	BES1-interacting Myc-like protein 2
c87975_g1	bZIP	AT3G12250.1	0	TGACG motif-binding factor 6
c87980_g1	TALE	AT1G23380.1	1e-109	KNOTTED1-like homeobox gene 6
c87980_g2	TALE	AT1G23380.1	1e-107	KNOTTED1-like homeobox gene 6
c88014_g1	Trihelix	AT5G28300.1	1e-106	Trihelix family protein
c88018_g1	GRF	AT5G53660.1	1e-23	growth-regulating factor 7
c88040_g1	bHLH	AT5G54680.1	2e-86	bHLH family protein
c88082_g2	B3	AT4G01500.1	2e-07	B3 family protein
c88084_g2	G2-like	AT2G01060.1	2e-25	G2-like family protein
c88097_g1	Dof	AT3G55370.2	1e-77	OBF-binding protein 3
c88104_g1	WRKY	AT4G11070.1	9e-80	WRKY family protein
c88135_g2	HB-other	AT5G25220.2	1e-163	KNOTTED1-like homeobox gene 3
c88152_g1	C3H	AT1G68200.1	0.0001	C3H family protein
c88179_g1	G2-like	AT2G03500.1	3e-65	G2-like family protein
c88192_g1	G2-like	AT3G24120.1	1e-138	G2-like family protein
c88212_g1	bHLH	AT1G05805.1	1e-89	bHLH family protein
c88238_g1	WRKY	AT5G15130.1	1e-120	WRKY DNA-binding protein 72
c88260_g2	C3H	AT2G41900.1	1e-168	CCCH-type zinc finger protein with ARM repeat domain
c88298_g1	MYB_related	AT3G09600.1	1e-138	MYB_related family protein
c88311_g1	TALE	AT5G25220.1	0	KNOTTED1-like homeobox gene 3
c88315_g1	C3H	AT3G08505.1	1e-110	C3H family protein
c88321_g2	C2H2	AT4G06634.1	1e-162	C2H2 family protein
c88327_g1	MYB_related	AT5G52660.2	1e-105	MYB_related family protein
c88346_g1	BBR-BPC	AT2G21240.1	1e-138	basic pentacysteine 4
c88354_g1	NAC	AT3G18400.1	1e-118	NAC domain containing protein 58
c88385_g1	SBP	AT5G50670.1	1e-21	SBP family protein
c88400_g1	WRKY	AT2G47260.1	2e-73	WRKY DNA-binding protein 23
c88400_g3	HSF	AT3G24520.1	3e-92	heat shock transcription factor C1
c88414_g1	ARR-B	AT2G25180.1	1e-128	response regulator 12
c88429_g2	GATA	AT3G06740.1	5e-19	GATA transcription factor 15
c88434_g1	NF-YA	AT1G30500.2	2e-52	nuclear factor Y, subunit A7
c88435_g3	B3	AT2G46870.1	4e-71	B3 family protein
c88445_g1	bZIP	AT5G06839.3	0	bZIP family protein
c88455_g1	Nin-like	AT2G17150.1	9e-86	Nin-like family protein
c88460_g1	C3H	AT1G32360.1	2e-78	C3H family protein
c88506_g1	ERF	AT4G13620.1	9e-85	ERF family protein
c88528_g2	HD-ZIP	AT3G60390.1	1e-108	homeobox-leucine zipper protein 3
c88528_g4	HD-ZIP	AT4G16780.1	1e-116	homeobox protein 2
c88533_g1	TCP	AT3G47620.1	3e-68	TEOSINTE BRANCHED, cycloidea and PCF (TCP) 14
c88535_g1	NAC	AT5G13180.1	1e-110	NAC domain containing protein 83
c88576_g1	FAR1	AT1G10240.1	0	FAR1-related sequence 11
c88577_g7	ERF	AT5G47230.1	6e-66	ethylene responsive element binding factor 5
c88584_g2	C3H	AT4G02560.2	2e-06	HB-other family protein
c88585_g1	WRKY	AT2G03340.1	2e-46	WRKY DNA-binding protein 3
c88585_g2	WRKY	AT1G13960.2	1e-46	WRKY DNA-binding protein 4
c88586_g1	Trihelix	AT2G33550.1	1e-116	Trihelix family protein
c88642_g1	bHLH	AT5G08130.2	1e-113	bHLH family protein
c88646_g1	ERF	AT4G27950.1	2e-76	cytokinin response factor 4
c88646_g2	ERF	AT4G27950.1	1e-70	cytokinin response factor 4
c88656_g1	AP2	AT5G10510.2	0	AINTEGUMENTA-like 6
c88672_g1	SRS	AT1G19790.1	5e-95	SHI-related sequence 7
c88697_g1	FAR1	AT4G15090.1	0	FAR1 family protein
c88729_g1	NF-YA	AT5G12840.1	3e-52	nuclear factor Y, subunit A1
c88729_g2	NF-YA	AT3G20910.1	1e-45	nuclear factor Y, subunit A9
c88735_g1	GRAS	AT5G52510.1	1e-178	SCARECROW-like 8
c88736_g1	GeBP	AT5G28040.1	3e-95	DNA-binding storekeeper protein-related transcriptional regulator
c88748_g2	C3H	AT4G25440.1	0	zinc finger WD40 repeat protein 1
c88748_g3	C3H	AT4G25440.1	1e-172	zinc finger WD40 repeat protein 1
c88762_g1	SBP	AT1G69170.1	6e-63	SBP family protein
c88774_g2	ERF	AT2G40340.1	2e-57	ERF family protein
c88775_g1	G2-like	AT3G46640.2	2e-88	G2-like family protein
c88775_g2	G2-like	AT3G46640.2	1e-78	G2-like family protein
c88780_g1	WRKY	AT3G56400.1	1e-13	WRKY DNA-binding protein 70
c88800_g3	WRKY	AT4G26640.1	7e-72	WRKY family protein
c88843_g1	Trihelix	AT1G13450.1	0	Trihelix family protein
c88844_g1	G2-like	AT4G28610.1	1e-116	phosphate starvation response 1
c88869_g1	NF-YB	AT2G37060.1	7e-81	nuclear factor Y, subunit B8
c88869_g2	NF-YB	AT2G37060.1	2e-88	nuclear factor Y, subunit B8
c88873_g1	CO-like	AT5G57660.1	1e-125	CONSTANS-like 5
c88932_g2	bHLH	AT4G00050.1	5e-25	bHLH family protein
c88932_g3	bHLH	AT4G00050.1	1e-109	bHLH family protein
c88954_g1	C3H	AT3G02830.1	0	zinc finger protein 1
c88980_g2	C2H2	AT1G03840.2	2e-81	C2H2 family protein
c88992_g1	BBR-BPC	AT1G14685.1	8e-92	basic pentacysteine 2
c88992_g2	BBR-BPC	AT2G01930.1	1e-108	basic pentacysteine1
c88992_g3	BBR-BPC	AT2G01930.1	6e-54	basic pentacysteine1
c88998_g1	bHLH	AT1G09530.2	4e-18	phytochrome interacting factor 3
c88999_g1	MYB	AT4G33450.1	1e-68	myb domain protein 69
c89005_g5	GRF	AT3G13960.1	8e-34	growth-regulating factor 5
c89008_g1	C3H	AT3G12680.1	0	floral homeotic protein (HUA1)
c89010_g1	NF-YC	AT1G08970.3	8e-84	nuclear factor Y, subunit C9
c89023_g1	HSF	AT4G13980.1	1e-171	HSF family protein
c89030_g1	bZIP	AT2G16770.1	1e-103	bZIP family protein
c89034_g1	C2H2	AT1G66140.1	2e-47	zinc finger protein 4
c89060_g1	bHLH	AT1G72210.1	4e-78	bHLH family protein
c89069_g2	FAR1	AT4G38180.1	2e-55	FAR1-related sequence 5
c89085_g2	TALE	AT2G35940.1	1e-122	BEL1-like homeodomain 1
c89085_g4	HB-other	AT2G27990.1	1e-39	BEL1-like homeodomain 8
c89096_g3	SRS	AT1G32730.1	1e-109
c89100_g1	CO-like	AT2G33500.1	1e-112	B-box type zinc finger protein with CCT domain
c89110_g1	MYB_related	AT1G09540.1	2e-94	myb domain protein 61
c89118_g1	HD-ZIP	AT3G01470.1	1e-52	homeobox 1
c89143_g1	AP2	AT4G37750.1	2e-36	AP2 family protein
c89143_g2	NAC	AT5G61430.1	1e-162	NAC domain containing protein 100
c89144_g3	Trihelix	AT3G14180.1	1e-67	sequence-specific DNA binding transcription factors
c89148_g1	Dof	AT3G47500.1	1e-69	cycling DOF factor 3
c89152_g3	MIKC_MADS	AT5G65070.1	8e-45	MIKC_MADS family protein
c89159_g1	G2-like	AT2G03500.1	1e-131	G2-like family protein
c89168_g1	GeBP	AT4G25210.1	2e-37	DNA-binding storekeeper protein-related transcriptional regulator
c89193_g1	B3	AT1G49480.1	1e-41	related to vernalization1 1
c89224_g1	C2H2	AT5G44160.1	1e-157	C2H2-like zinc finger protein
c89230_g1	bHLH	AT3G24140.1	1e-142	bHLH family protein
c89276_g1	MYB_related	AT1G72650.1	3e-23	TRF-like 6
c89279_g1	bHLH	AT1G29950.1	3e-51	bHLH family protein
c89300_g1	MYB	AT3G55730.1	1e-108	myb domain protein 109
c89327_g2	NAC	AT5G18270.1	1e-114	Arabidopsis NAC domain containing protein 87
c89327_g3	NAC	AT5G18270.2	2e-50	Arabidopsis NAC domain containing protein 87
c89334_g1	WRKY	AT2G30590.1	1e-130	WRKY DNA-binding protein 21
c89358_g1	GRAS	AT1G07530.1	0	SCARECROW-like 14
c89363_g1	TCP	AT1G53230.1	1e-106	TEOSINTE BRANCHED 1, cycloidea and PCF transcription factor 3
c89383_g1	AP2	AT1G16060.1	1e-125	ARIA-interacting double AP2 domain protein
c89384_g1	G2-like	AT5G45580.1	3e-79	G2-like family protein
c89385_g1	MYB	AT5G17800.1	3e-73	myb domain protein 56
c89390_g1	ARR-B	AT4G16110.1	0	response regulator 2
c89396_g1	Dof	AT3G52440.1	3e-10	Dof family protein
c89424_g1	WRKY	AT1G69310.2	5e-74	WRKY DNA-binding protein 57
c89443_g2	bHLH	AT3G57800.2	1e-105	bHLH family protein
c89445_g1	BES1	AT5G45300.1	0	beta-amylase 2
c89452_g1	AP2	AT5G57390.1	1e-115	AINTEGUMENTA-like 5
c89496_g1	MYB	AT5G06100.1	8e-54	myb domain protein 33
c89561_g1	E2F/DP	AT2G36010.1	1e-165	E2F transcription factor 3
c89586_g2	YABBY	AT2G26580.1	3e-43	YABBY family protein
c89602_g1	NAC	AT2G24430.2	1e-115	NAC domain containing protein 38
c89612_g1	HSF	AT4G18880.1	5e-75	heat shock transcription factor A4A
c89617_g1	MYB_related	AT5G41020.1	1e-133	MYB_related family protein
c89625_g1	bHLH	AT3G61950.1	9e-87	bHLH family protein
c89687_g1	C3H	AT1G04990.2	1e-114	C3H family protein
c89705_g1	C3H	AT3G12130.1	2e-54	C3H family protein
c89715_g1	Trihelix	AT5G03680.1	1e-113	Trihelix family protein
c89719_g1	MYB	AT1G26780.1	2e-66	myb domain protein 117
c89767_g1	C2H2	AT3G60580.1	9e-49	C2H2-like zinc finger protein
c89781_g1	bHLH	AT1G35460.1	4e-75	bHLH family protein
c89781_g2	bHLH	AT1G35460.1	3e-60	bHLH family protein
c89786_g1	bZIP	AT1G19490.1	5e-81	bZIP family protein
c89791_g2	bZIP	AT3G58120.1	1e-102	bZIP family protein
c89793_g2	bHLH	AT3G07340.1	1e-118	bHLH family protein
c89796_g1	NAC	AT3G01600.1	6e-95	NAC domain containing protein 44
c89814_g2	AP2	AT2G41710.1	1e-174	AP2 family protein
c89822_g2	C3H	AT1G66810.1	2e-76	C3H family protein
c89840_g4	SRS	AT5G12330.1	3e-93	Lateral root primordium (LRP) protein-related
c89843_g2	MYB_related	AT5G52660.1	1e-131	MYB_related family protein
c89847_g1	C3H	AT3G19360.1	8e-93	C3H family protein
c89871_g1	MYB	AT4G12350.1	1e-104	myb domain protein 42
c89890_g2	NF-YC	AT3G12480.1	3e-58	nuclear factor Y, subunit C11
c89899_g2	FAR1	AT3G07500.1	3e-42	FAR1 family protein
c89904_g1	bHLH	AT4G02590.2	3e-78	bHLH family protein
c89917_g2	MYB_related	AT1G49950.1	5e-94	telomere repeat binding factor 1
c89918_g1	C3H	AT1G03790.1	9e-90	C3H family protein
c89960_g1	bHLH	AT5G41315.1	1e-167	bHLH family protein
c89963_g1	MYB	AT5G02320.2	1e-179	myb domain protein 3r-5
c89985_g1	HB-other	AT3G18380.2	5e-07	sequence-specific DNA binding transcription factors;sequence-specific DNA binding
c89991_g3	FAR1	AT2G27110.2	0	FAR1-related sequence 3
c90003_g1	Dof	AT5G39660.1	1e-114	cycling DOF factor 2
c90024_g1	Nin-like	AT4G35270.1	0	Nin-like family protein
c90024_g2	Nin-like	AT4G35270.1	7e-91	Nin-like family protein
c90029_g1	TALE	AT1G62360.1	1e-140	KNOX/ELK homeobox transcription factor
c90029_g2	TALE	AT1G62360.1	1e-126	KNOX/ELK homeobox transcription factor
c90039_g1	G2-like	AT5G29000.1	2e-96	G2-like family protein
c90040_g3	NAC	AT3G04070.1	1e-119	NAC domain containing protein 47
c90071_g3	bHLH	AT1G61660.3	3e-73	bHLH family protein
c90074_g1	bHLH	AT5G41315.1	1e-72	bHLH family protein
c90074_g2	bHLH	AT4G09820.1	3e-34	bHLH family protein
c90080_g1	TCP	AT3G15030.2	3e-77	TCP family protein
c90110_g1	C2H2	AT5G67450.1	1e-18	zinc-finger protein 1
c90141_g1	TCP	AT4G18390.1	2e-78	TEOSINTE BRANCHED 1, cycloidea and PCF transcription factor 2
c90149_g1	C2H2	AT1G74250.1	0	DNAJ heat shock N-terminal domain-containing protein
c90174_g1	WRKY	AT5G15130.1	1e-86	WRKY DNA-binding protein 72
c90176_g1	MYB_related	AT5G17300.1	7e-52	MYB_related family protein
c90185_g1	bHLH	AT4G36540.1	7e-54	BR enhanced expression 2
c90212_g1	C2H2	AT4G02670.1	1e-128	indeterminate(ID)-domain 12
c90217_g1	MYB_related	AT1G01060.3	1e-143	MYB_related family protein
c90229_g1	NAC	AT5G24590.2	1e-95	TCV-interacting protein
c90240_g1	ARF	AT1G19220.1	0	auxin response factor 19
c90275_g2	LBD	AT2G40470.1	2e-81	LOB domain-containing protein 15
c90279_g1	GRAS	AT2G37650.1	0	GRAS family protein
c90283_g1	Trihelix	AT1G76880.1	3e-87	Trihelix family protein
c90310_g1	ERF	AT5G25190.1	2e-80	ERF family protein
c90310_g2	ERF	AT5G25190.1	1e-77	ERF family protein
c90310_g4	TCP	AT3G27010.1	7e-86	TCP family protein
c90318_g1	MYB	AT5G58900.1	1e-106	Homeodomain-like transcriptional regulator
c90335_g1	GRAS	AT4G37650.1	1e-148	GRAS family protein
c90337_g2	NAC	AT1G71930.1	1e-118	vascular related NAC-domain protein 7
c90337_g3	NAC	AT1G71930.1	6e-96	vascular related NAC-domain protein 7
c90338_g1	GATA	AT4G32890.1	1e-44	GATA transcription factor 9
c90342_g3	AP2	AT4G36920.1	1e-132	AP2 family protein
c90387_g1	CO-like	AT3G07650.2	1e-154	CONSTANS-like 9
c90388_g2	C3H	AT3G08505.1	1e-163	C3H family protein
c90392_g1	ARR-B	AT2G25180.1	1e-148	response regulator 12
c90407_g1	WOX	AT4G35550.1	2e-69	WUSCHEL related homeobox 13
c90407_g2	WOX	AT4G35550.1	2e-45	WUSCHEL related homeobox 13
c90414_g1	FAR1	AT1G10240.1	0	FAR1-related sequence 11
c90483_g3	G2-like	AT5G16560.1	5e-58	G2-like family protein
c90483_g4	G2-like	AT5G16560.1	4e-56	G2-like family protein
c90494_g1	bHLH	AT1G68810.1	1e-113	bHLH family protein
c90503_g1	HD-ZIP	AT5G03790.1	2e-54	homeobox 51
c90511_g1	bZIP	AT5G24800.1	1e-66	basic leucine zipper 9
c90535_g1	C3H	AT3G48440.1	3e-99	C3H family protein
c90557_g1	Trihelix	AT3G24490.1	2e-59	Trihelix family protein
c90578_g1	FAR1	AT1G52520.1	0	FAR1-related sequence 6
c90587_g1	Trihelix	AT3G24490.1	6e-73	Trihelix family protein
c90645_g1	MYB_related	AT1G18330.2	0.0005	MYB_related family protein
c90648_g1	bHLH	AT4G16430.1	1e-173	bHLH family protein
c90650_g3	CPP	AT4G29000.1	1e-120	Tesmin/TSO1-like CXC domain-containing protein
c90662_g1	CO-like	AT2G47890.1	3e-91	B-box type zinc finger protein with CCT domain
c90669_g1	TCP	AT5G23280.1	2e-97	TCP family protein
c90706_g1	ARF	AT5G60450.1	0	auxin response factor 4
c90727_g2	GRAS	AT2G04890.1	3e-56	SCARECROW-like 21
c90731_g1	G2-like	AT3G10760.1	1e-102	G2-like family protein
c90752_g1	MYB	AT2G02820.2	0	myb domain protein 88
c90796_g1	E2F/DP	AT5G22220.2	1e-172	E2F transcription factor 1
c90798_g1	B3	AT1G13260.1	1e-06	related to ABI3/VP1 1
c90800_g1	GRAS	AT1G07530.1	1e-170	SCARECROW-like 14
c90802_g1	bZIP	AT3G56850.1	4e-92	ABA-responsive element binding protein 3
c90818_g2	SBP	AT2G33810.1	3e-46	squamosa promoter binding protein-like 3
c90818_g3	SBP	AT2G33810.1	4e-23	squamosa promoter binding protein-like 3
c90834_g1	HSF	AT3G22830.1	1e-127	heat shock transcription factor A6B
c90856_g1	G2-like	AT1G25550.1	1e-111	G2-like family protein
c90856_g2	G2-like	AT1G13300.1	3e-51	G2-like family protein
c90876_g1	GRAS	AT1G50420.1	0	scarecrow-like 3
c90886_g1	GRAS	AT5G41920.1	0	GRAS family protein
c90887_g1	C2H2	AT1G75710.1	1e-176	C2H2-like zinc finger protein
c90907_g1	B3	AT2G46870.1	4e-93	B3 family protein
c90907_g2	B3	AT5G06250.2	1e-75	B3 family protein
c90927_g1	G2-like	AT3G04030.3	1e-160	G2-like family protein
c90991_g1	G2-like	AT5G16560.1	6e-63	G2-like family protein
c91010_g1	bHLH	AT5G57150.1	1e-95	bHLH family protein
c91017_g1	WRKY	AT2G37260.1	1e-117	WRKY family protein
c91031_g1	NAC	AT1G02230.1	2e-23	NAC domain containing protein 4
c91054_g1	C3H	AT5G12850.1	0	CCCH-type zinc finger protein with ARM repeat domain
c91058_g1	bZIP	AT3G54620.1	1e-56	basic leucine zipper 25
c91067_g1	bZIP	AT1G77920.1	1e-159	bZIP family protein
c91106_g1	FAR1	AT2G32250.2	4e-11	FAR1-related sequence 2
c91113_g1	ARR-B	AT1G67710.1	1e-133	response regulator 11
c91114_g1	GATA	AT5G25830.1	7e-94	GATA transcription factor 12
c91164_g1	C3H	AT2G47850.1	1e-120	C3H family protein
c91164_g2	C3H	AT5G18550.1	2e-51	C3H family protein
c91184_g1	GRAS	AT2G37650.1	0	GRAS family protein
c91218_g1	bZIP	AT5G44080.1	4e-77	bZIP family protein
c91219_g1	ERF	AT2G20880.1	2e-58	ERF family protein
c91341_g2	G2-like	AT2G38300.1	4e-34	G2-like family protein
c91341_g4	G2-like	AT2G38300.1	2e-45	G2-like family protein
c91348_g1	Nin-like	AT4G35270.1	1e-40	Nin-like family protein
c91348_g3	Nin-like	AT4G35270.1	3e-17	Nin-like family protein
c91356_g1	bHLH	AT2G42280.1	5e-58	bHLH family protein
c91368_g2	ERF	AT5G61890.1	8e-29	ERF family protein
c91372_g1	bZIP	AT4G38900.3	0	bZIP family protein
c91387_g2	NAC	AT1G12260.1	1e-134	NAC 007
c91456_g1	NAC	AT2G46770.1	1e-119	NAC family protein
c91475_g1	bHLH	AT4G02590.2	1e-130	bHLH family protein
c91498_g2	FAR1	AT5G28530.1	0	FAR1-related sequence 10
c91544_g1	NAC	AT5G04410.1	1e-180	NAC domain containing protein 2
c91560_g3	WRKY	AT1G30650.1	3e-32	WRKY DNA-binding protein 14
c91574_g1	SBP	AT5G43270.1	1e-60	squamosa promoter binding protein-like 2
c91578_g1	NAC	AT1G34190.1	1e-162	NAC domain containing protein 17
c91601_g1	GRAS	AT4G36710.1	1e-159	GRAS family protein
c91604_g1	NAC	AT1G25580.1	1e-172	NAC family protein
c91610_g1	TALE	AT1G75430.1	1e-102	BEL1-like homeodomain 11
c91615_g2	MYB_related	AT4G38620.1	9e-41	myb domain protein 4
c91621_g1	Trihelix	AT2G44730.1	5e-30	Trihelix family protein
c91680_g1	MYB	AT3G13540.1	1e-64	myb domain protein 5
c91680_g2	MYB_related	AT5G35550.1	8e-21	MYB family protein
c91682_g1	C2H2	AT5G66730.1	0	C2H2-like zinc finger protein
c91713_g1	G2-like	AT2G20570.1	4e-98	GBF's pro-rich region-interacting factor 1
c91724_g1	NAC	AT4G17980.1	1e-111	NAC domain containing protein 71
c91725_g1	C2H2	AT1G55110.1	1e-117	indeterminate(ID)-domain 7
c91728_g1	FAR1	AT3G22170.2	0	far-red elongated hypocotyls 3
c91733_g1	C2H2	AT4G25610.1	1e-151	C2H2-like zinc finger protein
c91734_g1	bHLH	AT2G24260.1	5e-89	LJRHL1-like 1
c91736_g2	bZIP	AT2G22850.1	1e-36	basic leucine-zipper 6
c91736_g5	bZIP	AT3G49760.1	1e-27	basic leucine-zipper 5
c91742_g1	ARF	AT4G30080.1	0	auxin response factor 16
c91742_g2	ARF	AT4G30080.1	0	auxin response factor 16
c91745_g2	Dof	AT1G51700.1	1e-30	DOF zinc finger protein 1
c91748_g1	GATA	AT3G50870.1	2e-48	GATA family protein
c91758_g1	NAC	AT5G22290.1	1e-27	NAC domain containing protein 89
c91794_g1	FAR1	AT1G10240.1	0	FAR1-related sequence 11
c91819_g1	Nin-like	AT4G24020.1	1e-106	NIN like protein 7
c91866_g2	GATA	AT4G17570.3	1e-164	GATA transcription factor 26
c91882_g1	GRAS	AT3G54220.1	0	GRAS family protein
c91922_g2	C2H2	AT1G10480.1	7e-18	zinc finger protein 5
c91931_g2	C2H2	AT1G68130.1	1e-157	indeterminate(ID)-domain 14
c91931_g3	C2H2	AT1G68130.1	8e-44	indeterminate(ID)-domain 14
c91942_g1	FAR1	AT3G06250.1	0	FAR1-related sequence 7
c91948_g1	bHLH	AT4G17880.1	1e-59	bHLH family protein
c91949_g1	AP2	AT5G17430.1	1e-152	AP2 family protein
c91954_g1	GRAS	AT1G14920.1	1e-66	GRAS family protein
c91963_g1	bZIP	AT3G12250.1	1e-179	TGACG motif-binding factor 6
c91964_g2	TCP	AT2G45680.1	1e-103	TCP family protein
c91988_g1	TALE	AT2G35940.1	0	BEL1-like homeodomain 1
c92040_g5	GRAS	AT2G01570.1	0	GRAS family protein
c92049_g1	GRAS	AT2G01570.1	2e-50	GRAS family protein
c92050_g1	G2-like	AT1G32240.1	4e-92	G2-like family protein
c92076_g1	bHLH	AT3G21330.1	5e-95	bHLH family protein
c92080_g1	Trihelix	AT1G21200.1	1e-179	sequence-specific DNA binding transcription factors
c92093_g3	WRKY	AT2G38470.1	1e-106	WRKY DNA-binding protein 33
c92108_g1	GRF	AT2G22840.1	1e-101	growth-regulating factor 1
c92122_g1	ERF	AT4G23750.1	6e-64	cytokinin response factor 2
c92124_g1	HD-ZIP	AT5G46880.1	0	homeobox-7
c92141_g1	GRAS	AT1G66350.1	3e-77	RGA-like 1
c92162_g1	HSF	AT1G67970.1	1e-111	heat shock transcription factor A8
c92163_g1	bZIP	AT5G28770.1	2e-42	bZIP family protein
c92173_g1	bHLH	AT3G26744.1	1e-80	bHLH family protein
c92194_g2	CPP	AT4G29000.1	0	Tesmin/TSO1-like CXC domain-containing protein
c92216_g1	FAR1	AT4G15090.1	0	FAR1 family protein
c92229_g1	WRKY	AT5G56270.1	0	WRKY DNA-binding protein 2
c92262_g1	C3H	AT3G08505.1	0.007	C3H family protein
c92262_g2	C3H
c92273_g1	bHLH	AT1G59640.1	2e-62	BIG PETAL P
c92279_g1	AP2	AT1G51190.1	0	AP2 family protein
c92332_g1	bHLH	AT3G07340.1	2e-96	bHLH family protein
c92338_g1	C2H2	AT1G72050.1	1e-116	transcription factor IIIA
c92350_g1	CAMTA	AT2G22300.2	0	signal responsive 1
c92352_g1	GRAS	AT1G50600.1	1e-176	scarecrow-like 5
c92354_g4	MYB_related	AT2G44430.1	2e-37	DNA-binding bromodomain-containing protein
c92379_g1	VOZ	AT1G28520.2	0	vascular plant one zinc finger protein
c92381_g1	B3	AT3G18990.1	5e-19	B3 family protein
c92400_g1	WRKY	AT1G13960.1	1e-169	WRKY DNA-binding protein 4
c92401_g1	bHLH	AT1G10120.1	3e-90	bHLH family protein
c92410_g1	C2H2	AT1G26610.1	2e-87	C2H2-like zinc finger protein
c92478_g1	EIL	AT3G20770.1	1e-176	EIL family protein
c92478_g2	EIL	AT3G20770.1	0	EIL family protein
c92484_g3	bZIP	AT3G58120.1	1e-105	bZIP family protein
c92577_g1	RAV	AT1G51120.1	1e-102	RAV family protein
c92585_g1	B3	AT3G19184.1	2e-40	B3 family protein
c92585_g2	B3	AT3G19184.1	4e-39	B3 family protein
c92590_g2	C3H	AT5G49200.1	4e-06	C3H family protein
c92605_g3	C3H	AT2G33835.1	2e-46	C3H family protein
c92630_g1	GRAS	AT4G17230.1	0	SCARECROW-like 13
c92697_g1	HB-PHD	AT4G29940.2	1e-154	pathogenesis related homeodomain protein A
c92748_g1	C2H2	AT3G50700.1	1e-113	indeterminate(ID)-domain 2
c92750_g1	bZIP	AT1G45249.1	1e-129	abscisic acid responsive elements-binding factor 2
c92751_g2	SBP	AT5G43270.1	1e-73	squamosa promoter binding protein-like 2
c92752_g1	FAR1	AT1G76320.1	0	FAR1-related sequence 4
c92754_g1	B3	AT1G68840.2	1e-06	related to ABI3/VP1 2
c92774_g1	NAC	AT1G65910.1	7e-80	NAC domain containing protein 28
c92781_g1	EIL	AT3G20770.1	0	EIL family protein
c92781_g2	EIL	AT3G20770.1	2e-21	EIL family protein
c92788_g1	Trihelix	AT1G76890.2	4e-49	Trihelix family protein
c92791_g3	FAR1	AT4G38180.1	0	FAR1-related sequence 5
c92809_g2	HSF	AT4G18880.1	1e-144	heat shock transcription factor A4A
c92865_g1	FAR1	AT1G80010.1	0	FAR1-related sequence 8
c92869_g1	FAR1	AT4G38180.1	0	FAR1-related sequence 5
c92869_g3	FAR1	AT4G38180.1	0	FAR1-related sequence 5
c92879_g1	HB-other	AT4G02560.2	2e-64	HB-other family protein
c92880_g2	HB-other	AT4G03250.1	5e-92	HB-other family protein
c92889_g4	bHLH	AT1G73830.1	2e-70	BR enhanced expression 3
c92894_g3	FAR1	AT5G28530.1	0	FAR1-related sequence 10
c92895_g1	FAR1	AT2G27110.2	0	FAR1-related sequence 3
c92905_g1	MYB	AT3G11450.1	0	DnaJ domain ;Myb-like DNA-binding domain
c92909_g2	bZIP	AT2G35530.1	1e-172	basic region/leucine zipper transcription factor 16
c92913_g1	B3	AT2G30470.1	0	high-level expression of sugar-inducible gene 2
c92939_g1	MYB_related	AT3G18100.1	3e-29	myb domain protein 4r1
c92940_g3	ZF-HD	AT4G24660.1	2e-78	homeobox protein 22
c92942_g1	CAMTA	AT4G16150.1	0	calmodulin binding;transcription regulators
c92945_g2	MYB_related	AT1G72650.2	1e-143	TRF-like 6
c92966_g2	ERF	AT1G78080.1	7e-82	related to AP2 4
c92969_g1	MYB_related	AT4G39160.1	8e-50	MYB_related family protein
c92989_g1	NF-YB	AT2G27470.1	8e-44	nuclear factor Y, subunit B11
c92991_g1	CPP	AT3G22780.1	3e-64	Tesmin/TSO1-like CXC domain-containing protein
c93006_g2	ARF	AT1G77850.1	1e-169	auxin response factor 17
c93012_g1	C2H2	AT2G02070.1	1e-157	indeterminate(ID)-domain 5
c93014_g4	MYB	AT5G08520.1	5e-95	MYB family protein
c93018_g3	FAR1	AT2G43280.1	6e-29	FAR1 family protein
c93033_g1	MYB_related	AT3G21430.2	0	DNA binding
c93085_g1	bZIP	AT1G06070.1	1e-167	bZIP family protein
c93181_g1	MYB_related
c93193_g2	TALE	AT4G34610.2	1e-153	BEL1-like homeodomain 6
c93199_g1	SBP	AT5G18830.2	1e-114	squamosa promoter binding protein-like 7
c93211_g1	GRAS	AT1G21450.1	1e-155	SCARECROW-like 1
c93230_g1	MYB	AT5G57620.1	1e-106	myb domain protein 36
c93230_g2	MYB	AT5G57620.1	1e-101	myb domain protein 36
c93256_g1	bZIP	AT2G40950.1	0	bZIP family protein
c93291_g2	ERF	AT5G05410.2	2e-18	DRE-binding protein 2A
c93291_g3	ERF	AT1G46768.1	4e-53	related to AP2 1
c93305_g1	CPP	AT3G22780.1	1e-176	Tesmin/TSO1-like CXC domain-containing protein
c93308_g1	C3H	AT3G06410.1	0.0002	C3H family protein
c93310_g2	NF-X1	AT5G05660.1	0	sequence-specific DNA binding transcription factors;zinc ion binding;sequence-specific DNA binding transcription factors
c93312_g1	ARF	AT1G59750.4	0	auxin response factor 1
c93313_g2	C3H	AT2G40140.2	0	C3H family protein
c93354_g1	bHLH	AT1G01260.1	0	bHLH family protein
c93356_g1	ARF	AT5G62000.3	0	auxin response factor 2
c93376_g1	C3H	AT1G10320.1	3e-99	C3H family protein
c93382_g1	HB-other	AT4G12750.1	0	Homeodomain-like transcriptional regulator
c93407_g1	HD-ZIP	AT1G79840.1	0	HD-ZIP family protein
c93458_g1	SBP	AT3G60030.1	2e-78	squamosa promoter-binding protein-like 12
c93494_g1	HB-other	AT5G44180.2	0	Homeodomain-like transcriptional regulator
c93500_g1	FAR1	AT1G52520.1	0	FAR1-related sequence 6
c93505_g1	TALE	AT4G36870.2	1e-135	BEL1-like homeodomain 2
c93511_g1	CAMTA	AT1G67310.1	0	Calmodulin-binding transcription activator protein with CG-1 and Ankyrin domains
c93550_g1	HSF	AT2G41690.1	2e-70	heat shock transcription factor B3
c93563_g2	bHLH	AT1G09530.2	1e-74	phytochrome interacting factor 3
c93571_g4	FAR1	AT4G38180.1	1e-112	FAR1-related sequence 5
c93615_g1	TALE	AT5G41410.1	1e-151	TALE family protein
c93616_g1	C2H2	AT1G24625.1	6e-25	zinc finger protein 7
c93627_g2	HD-ZIP	AT1G73360.1	0	homeodomain GLABROUS 11
c93645_g3	bZIP	AT1G08320.3	0	bZIP family protein
c93650_g1	ARF	AT4G30080.1	0	auxin response factor 16
c93652_g1	GRAS	AT5G48150.1	0	GRAS family protein
c93664_g2	Trihelix	AT1G76880.1	1e-125	Trihelix family protein
c93679_g1	Dof	AT3G61850.4	8e-60	Dof family protein
c93691_g3	ARF	AT4G23980.1	0	auxin response factor 9
c93702_g3	LBD	AT3G47870.1	9e-60	LOB domain-containing protein 27
c93704_g1	Trihelix	AT2G38250.1	5e-35	Trihelix family protein
c93707_g1	ARF	AT3G61830.1	0	auxin response factor 18
c93719_g2	WRKY	AT1G62300.1	1e-154	WRKY family protein
c93732_g1	BES1	AT2G45880.1	0	beta-amylase 7
c93738_g1	bHLH	AT2G42280.1	1e-100	bHLH family protein
c93755_g2	NF-YC	AT5G43250.1	1e-49	nuclear factor Y, subunit C13
c93759_g4	B3	AT4G32010.1	2e-69	HSI2-like 1
c93792_g1	C2H2
c93834_g1	C3H	AT5G58620.1	0	C3H family protein
c93840_g1	MYB	AT4G32730.2	0	Homeodomain-like protein
c93843_g1	C3H	AT2G41900.1	0	CCCH-type zinc finger protein with ARM repeat domain
c93851_g1	FAR1	AT4G38180.1	1e-105	FAR1-related sequence 5
c93859_g1	Nin-like	AT4G35270.1	3e-73	Nin-like family protein
c93863_g1	GRAS	AT1G63100.1	0	GRAS family protein
c93877_g1	HD-ZIP	AT1G05230.4	0	homeodomain GLABROUS 2
c93898_g1	EIL	AT1G73730.1	1e-148	ETHYLENE-INSENSITIVE3-like 3
c93934_g1	HB-PHD	AT3G19510.1	1e-140	Homeodomain-like protein with RING/FYVE/PHD-type zinc finger domain
c93936_g1	MYB	AT4G37260.1	5e-96	myb domain protein 73
c93976_g1	ARR-B	AT4G16110.1	1e-123	response regulator 2
c93986_g1	SBP	AT3G60030.1	0	squamosa promoter-binding protein-like 12
c94000_g1	TALE	AT4G32980.1	1e-117	homeobox gene 1
c94004_g1	ARF	AT1G19850.1	0	ARF family protein
c94065_g1	HD-ZIP	AT2G34710.1	0	HD-ZIP family protein
c94066_g1	SBP	AT1G20980.1	0	squamosa promoter binding protein-like 14
c94073_g1	C2H2	AT2G29660.1	1e-121	C2H2 family protein
c94077_g1	GRAS	AT1G14920.1	3e-69	GRAS family protein
c94090_g1	HB-other
c94121_g1	ARF	AT5G62000.3	0	auxin response factor 2
c94137_g1	ARF	AT2G33860.1	0	ARF family protein
c94149_g3	C2H2	AT5G03510.1	7e-52	C2H2 family protein
c94156_g2	HD-ZIP	AT4G00730.1	0	HD-ZIP family protein
c94229_g1	MYB_related	AT3G21430.2	3e-58	DNA binding
c94249_g1	MYB_related	AT5G49620.2	6e-19	myb domain protein 78
c94264_g1	Trihelix	AT1G76880.1	4e-74	Trihelix family protein
c94298_g3	Nin-like	AT4G35270.1	1e-116	Nin-like family protein
c94304_g2	GRAS	AT4G00150.1	1e-152	GRAS family protein
c94317_g1	C2H2	AT3G48430.1	1e-165	relative of early flowering 6
c94350_g1	Trihelix	AT5G63420.1	0	Trihelix family protein
c94361_g1	C2H2	AT5G04240.1	0	C2H2 family protein
c94382_g1	NF-X1	AT1G10170.1	0	NF-X-like 1
c94453_g1	ARF	AT1G19220.1	0	auxin response factor 19
c94464_g2	GRAS	AT5G66770.1	0	GRAS family protein
c94471_g1	C2H2
c94510_g2	B3	AT4G32010.1	0	HSI2-like 1
c94522_g2	HD-ZIP	AT4G32880.1	1e-144	homeobox gene 8
c94556_g1	VOZ	AT1G28520.2	1e-173	vascular plant one zinc finger protein
c94594_g2	HB-other	AT1G28420.1	0	homeobox-1
c94638_g1	MYB	AT3G52250.1	0	MYB family protein
c94732_g1	WOX	AT2G33880.1	1e-61	homeobox-3
c95033_g1	B3	AT3G18990.1	7e-11	B3 family protein
c95037_g1	WRKY	AT4G30935.1	3e-28	WRKY DNA-binding protein 32
c95263_g1	G2-like	AT4G16110.1	4e-29	response regulator 2
c95387_g1	ERF	AT4G18450.1	2e-12	ERF family protein
c95405_g1	NAC	AT1G61110.1	5e-11	NAC domain containing protein 25
c95437_g1	ERF	AT1G12610.1	1e-55	ERF family protein
c95682_g1	M-type_MADS	AT1G22130.1	5e-36	AGAMOUS-like 104
c95854_g1	bZIP
c96887_g1	M-type_MADS	AT2G34440.1	9e-46	AGAMOUS-like 29
c97530_g1	NAC
c99088_g1	TCP	AT3G27010.1	1e-06	TCP family protein
c99567_g1	MYB	AT4G21440.1	8e-52	MYB-like 102
c99880_g1	GATA	AT3G54810.2	1e-31	GATA family protein
