# Supplementary material for: Physiological and transcriptomic analysis provide novel insight into cobalt stress responses in willow
Source: Sci Rep. 2020 Feb 11;10:2308. doi: 10.1038/s41598-020-59177-y (PMC7012891; doi:10.1038/s41598-020-59177-y)
Supplement: Supplementary file 7 — Supplementary information7. [file 41598_2020_59177_MOESM7_ESM.xls]

## Sheet: Sheet1
Table S6. Differentially expressed transcription factors in willow under cobalt stress.
Tissue	Family	Gene	logFC	Result
Roots	AP2	c89143_g1	-1.83658	down
	B3	c71700_g1	1.30194	up
		c90798_g1	1.13706	up
		c92754_g1	1.09588	up
	bHLH	c72502_g1	-2.35691	down
		c83081_g1	-1.44621	down
		c83283_g1	-1.2519	down
		c83550_g1	-1.20741	down
		c84891_g1	1.03584	up
		c86419_g1	1.70302	up
		c86541_g2	1.13268	up
		c86930_g1	-1.81116	down
		c90185_g1	2.29187	up
	bZIP	c74834_g1	1.16839	up
		c76976_g2	-1.27105	down
		c79846_g1	-1.15312	down
		c81278_g1	1.11532	up
		c89791_g2	1.10445	up
	C3H	c89918_g1	-1.55876	down
	ERF	c40030_g1	1.25148	up
		c61014_g1	1.96134	up
		c77369_g1	1.18665	up
		c79342_g1	-3.53605	down
		c85745_g3	1.37003	up
		c85758_g1	-1.29749	down
		c87896_g1	1.25751	up
	G2-like	c87477_g1	4.89181	up
	GRAS	c84456_g1	2.45032	up
		c87257_g1	1.22432	up
	HD-ZIP	c23387_g1	-1.50255	down
		c66461_g1	-2.11457	down
	HSF	c88400_g3	-1.14083	down
	LBD	c79884_g1	1.22126	up
		c82776_g1	1.64286	up
		c84277_g2	1.03747	up
	MIKC_MADS	c75676_g1	-2.65452	down
		c77616_g1	-1.256	down
		c83332_g1	-1.82208	down
		c87247_g1	1.20586	up
	M-type_MADS	c95682_g1	1.0778	up
	MYB	c84877_g2	1.11009	up
		c84988_g1	-2.23614	down
		c85832_g2	1.30431	up
		c87671_g1	1.43857	up
		c87837_g1	-1.59791	down
		c89871_g1	-1.15767	down
		c99567_g1	1.74552	up
	MYB_related	c50994_g1	1.80408	up
		c75339_g1	2.05956	up
		c85832_g1	1.58256	up
	NAC	c72734_g1	-1.58289	down
		c77825_g1	1.40055	up
		c78552_g1	1.65518	up
		c80094_g1	1.8434	up
		c83844_g1	-1.10181	down
		c86422_g2	-1.75555	down
		c87943_g1	1.03031	up
		c90337_g2	1.8007	up
	NF-YA	c84346_g3	1.70719	up
	TALE	c90029_g1	1.50358	up
	TCP	c90080_g1	1.00452	up
	Trihelix	c87426_g1	1.05213	up
	WRKY	c77468_g1	1.02936	up
		c85266_g1	1.0579	up
Tops	B3	c90798_g1	1.61175	up
	bHLH	c72502_g1	1.24219	up
		c75234_g1	1.57079	up
		c81097_g1	-2.38495	down
		c86930_g1	-1.40817	down
	bZIP	c79846_g1	1.77071	up
		c79846_g2	1.93065	up
	C2H2	c75144_g1	2.66373	up
		c81038_g4	1.19375	up
	C3H	c89822_g2	-1.84043	down
		c89918_g1	-1.15605	down
	ERF	c74910_g1	-1.33121	down
		c75477_g1	-2.08371	down
		c77369_g1	2.51292	up
		c79013_g1	-1.13866	down
		c82479_g1	1.18223	up
		c82898_g2	-1.02379	down
		c83846_g1	1.7885	up
		c83846_g2	1.88478	up
		c93291_g3	-1.03215	down
	GRAS	c91954_g1	1.0974	up
	GRF	c76055_g1	-1.23651	down
	HSF	c88400_g3	-1.06463	down
	LBD	c71088_g1	-1.08867	down
		c85507_g2	2.96996	up
	MIKC_MADS	c75784_g1	-2.28589	down
		c75870_g1	2.01077	up
		c83332_g1	-1.06924	down
		c87247_g1	1.76501	up
	M-type_MADS	c95682_g1	1.61405	up
	MYB	c67560_g1	-1.85938	down
		c75274_g1	-1.73118	down
		c84877_g2	1.31677	up
		c89719_g1	-1.24215	down
		c89871_g1	-2.01142	down
	MYB_related	c83404_g1	-1.29085	down
	NAC	c80094_g1	2.41375	up
		c83505_g1	2.58278	up
		c85492_g1	-1.435	down
		c86009_g1	1.38343	up
		c86422_g1	1.8048	up
		c89327_g3	1.41372	up
		c89796_g1	1.39958	up
		c91724_g1	1.39016	up
		c91758_g1	2.65975	up
	NF-YA	c84346_g3	-1.7661	down
		c88729_g1	-1.55798	down
		c88729_g2	-1.85238	down
	SBP	c81042_g2	-1.07494	down
	TALE	c90029_g2	1.03504	down
		c93615_g1	-1.12448	down
	WRKY	c59957_g1	-1.38156	down
		c75621_g1	1.49157	up
		c75621_g2	1.27582	up
		c79312_g4	2.03873	up
		c82840_g1	1.17965	up
		c84361_g2	2.42014	up
