# Supplementary material for: Physiological and transcriptomic analysis provide novel insight into cobalt stress responses in willow
Source: Sci Rep. 2020 Feb 11;10:2308. doi: 10.1038/s41598-020-59177-y (PMC7012891; doi:10.1038/s41598-020-59177-y)
Supplement: Supplementary file 8 — Supplementary information8 [file 41598_2020_59177_MOESM8_ESM.xlsx]

## Sheet: Sheet1
Table S7. GO enrichment analysis corresponding to biological processes (BP) and molecular functions (MF) of DEGs in Tops. FDR < 0.05.
GO.ID	Term	Term Type	classic
GO:0046906	tetrapyrrole binding	MF	2.3e-14
GO:0055114	oxidation-reduction process	BP	3.1e-14
GO:0020037	heme binding	MF	3.4e-13
GO:0016491	oxidoreductase activity	MF	3.8e-12
GO:0004857	enzyme inhibitor activity	MF	2.8e-11
GO:0005975	carbohydrate metabolic process	BP	5.4e-11
GO:0019748	secondary metabolic process	BP	8.7e-11
GO:0005506	iron ion binding	MF	9.6e-11
GO:0043086	negative regulation of catalytic activit...	BP	7.5e-10
GO:0044092	negative regulation of molecular functio...	BP	1.5e-09
GO:0044550	secondary metabolite biosynthetic proces...	BP	1.3e-08
GO:0004497	monooxygenase activity	MF	3.2e-08
GO:0016705	oxidoreductase activity, acting on paire...	MF	3.6e-08
GO:0044710	single-organism metabolic process	BP	1.3e-07
GO:0016709	oxidoreductase activity, acting on paire...	MF	1.6e-07
GO:0044262	cellular carbohydrate metabolic process	BP	3.2e-07
GO:0004866	endopeptidase inhibitor activity	MF	6e-07
GO:0030414	peptidase inhibitor activity	MF	6e-07
GO:0010466	negative regulation of peptidase activit...	BP	8e-07
GO:0010951	negative regulation of endopeptidase act...	BP	8e-07
GO:0061134	peptidase regulator activity	MF	9.8e-07
GO:0061135	endopeptidase regulator activity	MF	9.8e-07
GO:0052547	regulation of peptidase activity	BP	1.3e-06
GO:0052548	regulation of endopeptidase activity	BP	1.3e-06
GO:0016758	transferase activity, transferring hexos...	MF	1.5e-06
GO:0005976	polysaccharide metabolic process	BP	1.6e-06
GO:0051346	negative regulation of hydrolase activit...	BP	3.1e-06
GO:0044264	cellular polysaccharide metabolic proces...	BP	3.4e-06
GO:0044036	cell wall macromolecule metabolic proces...	BP	9.1e-06
GO:0004553	hydrolase activity, hydrolyzing O-glycos...	MF	1.1e-05
GO:0046527	glucosyltransferase activity	MF	1.3e-05
GO:0071554	cell wall organization or biogenesis	BP	1.4e-05
GO:0044711	single-organism biosynthetic process	BP	1.5e-05
GO:0034637	cellular carbohydrate biosynthetic proce...	BP	1.6e-05
GO:0045492	xylan biosynthetic process	BP	1.7e-05
GO:0004556	alpha-amylase activity	MF	1.8e-05
GO:0010410	hemicellulose metabolic process	BP	1.8e-05
GO:0030234	enzyme regulator activity	MF	2.3e-05
GO:0044723	single-organism carbohydrate metabolic p...	BP	2.4e-05
GO:0016798	hydrolase activity, acting on glycosyl b...	MF	2.8e-05
GO:0016757	transferase activity, transferring glyco...	MF	3.1e-05
GO:0033692	cellular polysaccharide biosynthetic pro...	BP	3.2e-05
GO:0016679	oxidoreductase activity, acting on diphe...	MF	3.4e-05
GO:0010383	cell wall polysaccharide metabolic proce...	BP	3.5e-05
GO:0050113	inositol oxygenase activity	MF	4.7e-05
GO:0045861	negative regulation of proteolysis	BP	5.1e-05
GO:0019310	inositol catabolic process	BP	5.3e-05
GO:0016682	oxidoreductase activity, acting on diphe...	MF	5.7e-05
GO:0035251	UDP-glucosyltransferase activity	MF	7.6e-05
GO:0070592	cell wall polysaccharide biosynthetic pr...	BP	7.8e-05
GO:0098772	molecular function regulator	MF	9.2e-05
GO:0044038	cell wall macromolecule biosynthetic pro...	BP	0.00013
GO:0070589	cellular component macromolecule biosynt...	BP	0.00013
GO:0045229	external encapsulating structure organiz...	BP	0.00015
GO:0045491	xylan metabolic process	BP	0.00017
GO:0004568	chitinase activity	MF	0.00018
GO:0008194	UDP-glycosyltransferase activity	MF	0.00018
GO:0016051	carbohydrate biosynthetic process	BP	0.0002
GO:0006026	aminoglycan catabolic process	BP	0.00022
GO:0006030	chitin metabolic process	BP	0.00022
GO:0006032	chitin catabolic process	BP	0.00022
GO:0046348	amino sugar catabolic process	BP	0.00022
GO:1901071	glucosamine-containing compound metaboli...	BP	0.00022
GO:1901072	glucosamine-containing compound cataboli...	BP	0.00022
GO:0008083	growth factor activity	MF	0.00023
GO:0008061	chitin binding	MF	0.00027
GO:0009056	catabolic process	BP	0.00031
GO:0044042	glucan metabolic process	BP	0.00031
GO:0000271	polysaccharide biosynthetic process	BP	0.00033
GO:0016701	oxidoreductase activity, acting on singl...	MF	0.00036
GO:0044712	single-organism catabolic process	BP	0.00045
GO:0042546	cell wall biogenesis	BP	0.00046
GO:0065009	regulation of molecular function	BP	0.00047
GO:0009055	electron carrier activity	MF	0.00049
GO:1901136	carbohydrate derivative catabolic proces...	BP	0.00049
GO:0071555	cell wall organization	BP	0.0005
GO:0051213	dioxygenase activity	MF	0.00051
GO:0009892	negative regulation of metabolic process	BP	0.00068
GO:0006020	inositol metabolic process	BP	0.00069
GO:0006073	cellular glucan metabolic process	BP	0.00071
GO:0050790	regulation of catalytic activity	BP	0.00073
GO:0003824	catalytic activity	MF	0.00087
GO:0080163	regulation of protein serine/threonine p...	BP	0.00093
GO:0006022	aminoglycan metabolic process	BP	0.00093
GO:0033772	flavonoid 3',5'-hydroxylase activity	MF	0.00098
GO:0010200	response to chitin	BP	0.00101
GO:0009808	lignin metabolic process	BP	0.00104
GO:0009607	response to biotic stimulus	BP	0.00105
GO:0042545	cell wall modification	BP	0.00115
GO:0006040	amino sugar metabolic process	BP	0.00116
GO:0046274	lignin catabolic process	BP	0.00118
GO:0010427	abscisic acid binding	MF	0.00119
GO:0016160	amylase activity	MF	0.00119
GO:0019840	isoprenoid binding	MF	0.00119
GO:0052716	hydroquinone:oxygen oxidoreductase activ...	MF	0.0013
GO:0001071	nucleic acid binding transcription facto...	MF	0.00132
GO:0003700	transcription factor activity, sequence-...	MF	0.00132
GO:0046271	phenylpropanoid catabolic process	BP	0.00135
GO:0016722	oxidoreductase activity, oxidizing metal...	MF	0.0014
GO:0004864	protein phosphatase inhibitor activity	MF	0.00143
GO:0080043	quercetin 3-O-glucosyltransferase activi...	MF	0.00152
GO:0080044	quercetin 7-O-glucosyltransferase activi...	MF	0.00152
GO:0019212	phosphatase inhibitor activity	MF	0.0017
GO:0015020	glucuronosyltransferase activity	MF	0.00172
GO:0019585	glucuronate metabolic process	BP	0.00197
GO:0052695	cellular glucuronidation	BP	0.00197
GO:0052696	flavonoid glucuronidation	BP	0.00197
GO:0042562	hormone binding	MF	0.00201
GO:0006063	uronic acid metabolic process	BP	0.00206
GO:0016143	S-glycoside metabolic process	BP	0.00221
GO:0019757	glycosinolate metabolic process	BP	0.00221
GO:0019760	glucosinolate metabolic process	BP	0.00221
GO:0009813	flavonoid biosynthetic process	BP	0.00237
GO:0009809	lignin biosynthetic process	BP	0.00248
GO:0030162	regulation of proteolysis	BP	0.00252
GO:0072593	reactive oxygen species metabolic proces...	BP	0.00265
GO:0033293	monocarboxylic acid binding	MF	0.00272
GO:0044699	single-organism process	BP	0.00292
GO:0009812	flavonoid metabolic process	BP	0.00299
GO:0005509	calcium ion binding	MF	0.00321
GO:0010243	response to organonitrogen compound	BP	0.00321
GO:0046174	polyol catabolic process	BP	0.00321
GO:0016702	oxidoreductase activity, acting on singl...	MF	0.00342
GO:0042343	indole glucosinolate metabolic process	BP	0.00361
GO:0051336	regulation of hydrolase activity	BP	0.00388
GO:0046164	alcohol catabolic process	BP	0.00402
GO:0034220	ion transmembrane transport	BP	0.0043
GO:0048519	negative regulation of biological proces...	BP	0.00432
GO:0005102	receptor binding	MF	0.00442
GO:0055065	metal ion homeostasis	BP	0.00466
GO:0009407	toxin catabolic process	BP	0.0047
GO:0090487	secondary metabolite catabolic process	BP	0.0047
GO:0042744	hydrogen peroxide catabolic process	BP	0.00503
GO:0016762	xyloglucan:xyloglucosyl transferase acti...	MF	0.00524
GO:0043178	alcohol binding	MF	0.00524
GO:0046910	pectinesterase inhibitor activity	MF	0.0056
GO:0032787	monocarboxylic acid metabolic process	BP	0.00564
GO:0006811	ion transport	BP	0.00583
GO:0009404	toxin metabolic process	BP	0.006
GO:0006875	cellular metal ion homeostasis	BP	0.00672
GO:0004601	peroxidase activity	MF	0.00687
GO:0005996	monosaccharide metabolic process	BP	0.00709
GO:1901616	organic hydroxy compound catabolic proce...	BP	0.00712
GO:0042743	hydrogen peroxide metabolic process	BP	0.00718
GO:0098662	inorganic cation transmembrane transport	BP	0.00738
GO:0032269	negative regulation of cellular protein ...	BP	0.00766
GO:0051248	negative regulation of protein metabolic...	BP	0.00766
GO:1901575	organic substance catabolic process	BP	0.00785
GO:0030007	cellular potassium ion homeostasis	BP	0.00797
GO:0042335	cuticle development	BP	0.00797
GO:0016684	oxidoreductase activity, acting on perox...	MF	0.00813
GO:0098660	inorganic ion transmembrane transport	BP	0.00856
GO:0016661	oxidoreductase activity, acting on other...	MF	0.01018
GO:0043169	cation binding	MF	0.01078
GO:0009698	phenylpropanoid metabolic process	BP	0.01103
GO:0006812	cation transport	BP	0.01126
GO:0009250	glucan biosynthetic process	BP	0.01163
GO:0043207	response to external biotic stimulus	BP	0.01167
GO:0051707	response to other organism	BP	0.01167
GO:0046872	metal ion binding	MF	0.01252
GO:0045330	aspartyl esterase activity	MF	0.01283
GO:0004097	catechol oxidase activity	MF	0.01337
GO:0045490	pectin catabolic process	BP	0.01428
GO:2000033	regulation of seed dormancy process	BP	0.01441
GO:0009834	plant-type secondary cell wall biogenesi...	BP	0.01476
GO:0016168	chlorophyll binding	MF	0.01504
GO:0098655	cation transmembrane transport	BP	0.01537
GO:0019953	sexual reproduction	BP	0.01605
GO:0055076	transition metal ion homeostasis	BP	0.01628
GO:1901565	organonitrogen compound catabolic proces...	BP	0.01694
GO:0016614	oxidoreductase activity, acting on CH-OH...	MF	0.01748
GO:0030599	pectinesterase activity	MF	0.01758
GO:0003993	acid phosphatase activity	MF	0.01791
GO:0098542	defense response to other organism	BP	0.01818
GO:0003032	detection of oxygen	BP	0.01824
GO:0006898	receptor-mediated endocytosis	BP	0.01824
GO:0009938	negative regulation of gibberellic acid ...	BP	0.01824
GO:0018158	protein oxidation	BP	0.01824
GO:0018171	peptidyl-cysteine oxidation	BP	0.01824
GO:0070483	detection of hypoxia	BP	0.01824
GO:0080110	sporopollenin biosynthetic process	BP	0.01824
GO:0072330	monocarboxylic acid biosynthetic process	BP	0.01875
GO:0098869	cellular oxidant detoxification	BP	0.01949
GO:1990748	cellular detoxification	BP	0.01949
GO:0009699	phenylpropanoid biosynthetic process	BP	0.01954
GO:0008422	beta-glucosidase activity	MF	0.02092
GO:0016857	racemase and epimerase activity, acting ...	MF	0.02099
GO:0098754	detoxification	BP	0.02158
GO:0009620	response to fungus	BP	0.02193
GO:0010393	galacturonan metabolic process	BP	0.02196
GO:0045488	pectin metabolic process	BP	0.02196
GO:0009061	anaerobic respiration	BP	0.02244
GO:0004768	stearoyl-CoA 9-desaturase activity	MF	0.0229
GO:0004793	threonine aldolase activity	MF	0.0229
GO:0005344	oxygen transporter activity	MF	0.0229
GO:0005356	hydrogen:glucose symporter activity	MF	0.0229
GO:0005358	high-affinity hydrogen:glucose symporter...	MF	0.0229
GO:0008732	L-allo-threonine aldolase activity	MF	0.0229
GO:0009679	hexose:proton symporter activity	MF	0.0229
GO:0016215	acyl-CoA desaturase activity	MF	0.0229
GO:0009636	response to toxic substance	BP	0.02306
GO:0018298	protein-chromophore linkage	BP	0.02324
GO:0055072	iron ion homeostasis	BP	0.02324
GO:0010411	xyloglucan metabolic process	BP	0.02358
GO:0001561	fatty acid alpha-oxidation	BP	0.02381
GO:0002215	defense response to nematode	BP	0.02381
GO:0006567	threonine catabolic process	BP	0.02381
GO:0006791	sulfur utilization	BP	0.02381
GO:0006792	regulation of sulfur utilization	BP	0.02381
GO:0015669	gas transport	BP	0.02381
GO:0015671	oxygen transport	BP	0.02381
GO:0042759	long-chain fatty acid biosynthetic proce...	BP	0.02381
GO:0051791	medium-chain fatty acid metabolic proces...	BP	0.02381
GO:0051792	medium-chain fatty acid biosynthetic pro...	BP	0.02381
GO:1902609	(R)-2-hydroxy-alpha-linolenic acid biosy...	BP	0.02381
GO:0016209	antioxidant activity	MF	0.02397
GO:0004190	aspartic-type endopeptidase activity	MF	0.02404
GO:0070001	aspartic-type peptidase activity	MF	0.02404
GO:0022890	inorganic cation transmembrane transport...	MF	0.02495
GO:0051704	multi-organism process	BP	0.02546
GO:0006633	fatty acid biosynthetic process	BP	0.02557
GO:0008283	cell proliferation	BP	0.0257
GO:0050801	ion homeostasis	BP	0.02572
GO:0009937	regulation of gibberellic acid mediated ...	BP	0.027
GO:0018198	peptidyl-cysteine modification	BP	0.027
GO:2000034	regulation of seed maturation	BP	0.027
GO:0048878	chemical homeostasis	BP	0.02748
GO:0000272	polysaccharide catabolic process	BP	0.02794
GO:0031408	oxylipin biosynthetic process	BP	0.02828
GO:0044248	cellular catabolic process	BP	0.02858
GO:0030003	cellular cation homeostasis	BP	0.02882
GO:0031407	oxylipin metabolic process	BP	0.03101
GO:0009593	detection of chemical stimulus	BP	0.0319
GO:0080050	regulation of seed development	BP	0.0319
GO:1901615	organic hydroxy compound metabolic proce...	BP	0.03257
GO:0019888	protein phosphatase regulator activity	MF	0.03295
GO:0046916	cellular transition metal ion homeostasi...	BP	0.03364
GO:0019751	polyol metabolic process	BP	0.03386
GO:0051606	detection of stimulus	BP	0.03386
GO:0006873	cellular ion homeostasis	BP	0.0345
GO:0004316	3-oxoacyl-[acyl-carrier-protein] reducta...	MF	0.03455
GO:0019208	phosphatase regulator activity	MF	0.03497
GO:0042430	indole-containing compound metabolic pro...	BP	0.03504
GO:0043666	regulation of phosphoprotein phosphatase...	BP	0.03504
GO:0042973	glucan endo-1,3-beta-D-glucosidase activ...	MF	0.03623
GO:0055075	potassium ion homeostasis	BP	0.03711
GO:0042592	homeostatic process	BP	0.03731
GO:0015077	monovalent inorganic cation transmembran...	MF	0.03756
GO:0016052	carbohydrate catabolic process	BP	0.03759
GO:0015085	calcium ion transmembrane transporter ac...	MF	0.03921
GO:0050660	flavin adenine dinucleotide binding	MF	0.03925
GO:0010921	regulation of phosphatase activity	BP	0.03946
GO:0015075	ion transmembrane transporter activity	MF	0.04007
GO:0008324	cation transmembrane transporter activit...	MF	0.0404
GO:0009058	biosynthetic process	BP	0.04066
GO:0035303	regulation of dephosphorylation	BP	0.04179
GO:0035304	regulation of protein dephosphorylation	BP	0.04179
GO:0015926	glucosidase activity	MF	0.0437
GO:0055080	cation homeostasis	BP	0.04374
GO:0070588	calcium ion transmembrane transport	BP	0.04419
GO:0004446	inositol-hexakisphosphate phosphatase ac...	MF	0.04527
GO:0004838	L-tyrosine:2-oxoglutarate aminotransfera...	MF	0.04527
GO:0004851	uroporphyrin-III C-methyltransferase act...	MF	0.04527
GO:0016664	oxidoreductase activity, acting on other...	MF	0.04527
GO:0019825	oxygen binding	MF	0.04527
GO:0042299	lupeol synthase activity	MF	0.04527
GO:0045140	inositol phosphoceramide synthase activi...	MF	0.04527
GO:0046423	allene-oxide cyclase activity	MF	0.04527
GO:0047044	androstan-3-alpha,17-beta-diol dehydroge...	MF	0.04527
GO:0048307	ferredoxin-nitrite reductase activity	MF	0.04527
GO:0052826	inositol hexakisphosphate 2-phosphatase ...	MF	0.04527
GO:0070547	L-tyrosine aminotransferase activity	MF	0.04527
GO:0006545	glycine biosynthetic process	BP	0.04706
GO:0009068	aspartate family amino acid catabolic pr...	BP	0.04706
GO:0009399	nitrogen fixation	BP	0.04706
GO:0009595	detection of biotic stimulus	BP	0.04706
GO:0009624	response to nematode	BP	0.04706
GO:0010106	cellular response to iron ion starvation	BP	0.04706
GO:0016045	detection of bacterium	BP	0.04706
GO:0019646	aerobic electron transport chain	BP	0.04706
GO:0032973	amino acid export	BP	0.04706
GO:0080144	amino acid homeostasis	BP	0.04706
GO:0098543	detection of other organism	BP	0.04706
GO:0098581	detection of external biotic stimulus	BP	0.04706
GO:0098656	anion transmembrane transport	BP	0.04709
GO:1903825	organic acid transmembrane transport	BP	0.04733
GO:0098771	inorganic ion homeostasis	BP	0.04825
GO:0001666	response to hypoxia	BP	0.04843
GO:0010162	seed dormancy process	BP	0.04843
GO:0010187	negative regulation of seed germination	BP	0.04843
GO:0022611	dormancy process	BP	0.04843
GO:0071941	nitrogen cycle metabolic process	BP	0.04843
GO:0005507	copper ion binding	MF	0.049
GO:0006816	calcium ion transport	BP	0.04922
GO:0006694	steroid biosynthetic process	BP	0.04963
