# Supplementary material for: Physiological and transcriptomic analysis provide novel insight into cobalt stress responses in willow
Source: Sci Rep. 2020 Feb 11;10:2308. doi: 10.1038/s41598-020-59177-y (PMC7012891; doi:10.1038/s41598-020-59177-y)
Supplement: Supplementary file 9 — Supplementary .information9 [file 41598_2020_59177_MOESM9_ESM.xlsx]

## Sheet: Sheet1
Table S8. GO enrichment analysis corresponding to biological processes (BP) and molecular functions (MF) of DEGs in Roots. FDR < 0.05.
GO.ID	Term	Term Type	classic
GO:0055114	oxidation-reduction process	BP	1.2e-16
GO:0016491	oxidoreductase activity	MF	3.2e-16
GO:0071555	cell wall organization	BP	1.8e-15
GO:0045229	external encapsulating structure organiz...	BP	1.5e-14
GO:0071554	cell wall organization or biogenesis	BP	6.7e-13
GO:0020037	heme binding	MF	7.6e-13
GO:0046906	tetrapyrrole binding	MF	1.3e-12
GO:0019748	secondary metabolic process	BP	1e-11
GO:0044550	secondary metabolite biosynthetic proces...	BP	4.4e-10
GO:0009699	phenylpropanoid biosynthetic process	BP	5.3e-09
GO:0009698	phenylpropanoid metabolic process	BP	5.9e-09
GO:0042744	hydrogen peroxide catabolic process	BP	3.4e-08
GO:0016722	oxidoreductase activity, oxidizing metal...	MF	6.8e-08
GO:0042743	hydrogen peroxide metabolic process	BP	8.4e-08
GO:0009808	lignin metabolic process	BP	1.2e-07
GO:0009809	lignin biosynthetic process	BP	1.5e-07
GO:0016705	oxidoreductase activity, acting on paire...	MF	4.7e-07
GO:0051213	dioxygenase activity	MF	4.8e-07
GO:0004601	peroxidase activity	MF	4.9e-07
GO:0098754	detoxification	BP	6.2e-07
GO:0016684	oxidoreductase activity, acting on perox...	MF	7.1e-07
GO:0009636	response to toxic substance	BP	7.4e-07
GO:0072593	reactive oxygen species metabolic proces...	BP	1.2e-06
GO:0050660	flavin adenine dinucleotide binding	MF	1.9e-06
GO:0016709	oxidoreductase activity, acting on paire...	MF	2e-06
GO:0016209	antioxidant activity	MF	2.1e-06
GO:0098869	cellular oxidant detoxification	BP	2.1e-06
GO:1990748	cellular detoxification	BP	2.1e-06
GO:0004857	enzyme inhibitor activity	MF	2.3e-06
GO:0005507	copper ion binding	MF	2.7e-06
GO:0004497	monooxygenase activity	MF	2.9e-06
GO:0016679	oxidoreductase activity, acting on diphe...	MF	2.9e-06
GO:0016798	hydrolase activity, acting on glycosyl b...	MF	3.4e-06
GO:0016682	oxidoreductase activity, acting on diphe...	MF	3.6e-06
GO:0052716	hydroquinone:oxygen oxidoreductase activ...	MF	4.1e-06
GO:0046274	lignin catabolic process	BP	4.5e-06
GO:0042221	response to chemical	BP	4.9e-06
GO:0005975	carbohydrate metabolic process	BP	5.1e-06
GO:0046271	phenylpropanoid catabolic process	BP	5.7e-06
GO:0004650	polygalacturonase activity	MF	7.8e-06
GO:0009664	plant-type cell wall organization	BP	8.2e-06
GO:0030599	pectinesterase activity	MF	1e-05
GO:0004553	hydrolase activity, hydrolyzing O-glycos...	MF	1.5e-05
GO:0005506	iron ion binding	MF	1.7e-05
GO:0044712	single-organism catabolic process	BP	2e-05
GO:0008514	organic anion transmembrane transporter ...	MF	2.7e-05
GO:0045490	pectin catabolic process	BP	2.8e-05
GO:0008509	anion transmembrane transporter activity	MF	3e-05
GO:0045330	aspartyl esterase activity	MF	3.5e-05
GO:0043086	negative regulation of catalytic activit...	BP	3.5e-05
GO:0006979	response to oxidative stress	BP	3.6e-05
GO:0046943	carboxylic acid transmembrane transporte...	MF	3.9e-05
GO:0046942	carboxylic acid transport	BP	4.8e-05
GO:0022857	transmembrane transporter activity	MF	4.9e-05
GO:0005342	organic acid transmembrane transporter a...	MF	4.9e-05
GO:1903825	organic acid transmembrane transport	BP	5.1e-05
GO:0046910	pectinesterase inhibitor activity	MF	5.3e-05
GO:0044092	negative regulation of molecular functio...	BP	5.5e-05
GO:0015849	organic acid transport	BP	6e-05
GO:0003032	detection of oxygen	BP	7.9e-05
GO:0018158	protein oxidation	BP	7.9e-05
GO:0018171	peptidyl-cysteine oxidation	BP	7.9e-05
GO:0070483	detection of hypoxia	BP	7.9e-05
GO:0071669	plant-type cell wall organization or bio...	BP	8.8e-05
GO:0042349	guiding stereospecific synthesis activit...	MF	0.0001
GO:0046872	metal ion binding	MF	0.00011
GO:0022891	substrate-specific transmembrane transpo...	MF	0.00013
GO:0009061	anaerobic respiration	BP	0.00013
GO:0043169	cation binding	MF	0.00014
GO:0042545	cell wall modification	BP	0.00015
GO:0055076	transition metal ion homeostasis	BP	0.00017
GO:0015171	amino acid transmembrane transporter act...	MF	0.00018
GO:0004612	phosphoenolpyruvate carboxykinase (ATP) ...	MF	0.00019
GO:0044710	single-organism metabolic process	BP	0.00019
GO:0018198	peptidyl-cysteine modification	BP	0.0002
GO:0004866	endopeptidase inhibitor activity	MF	0.00022
GO:0030414	peptidase inhibitor activity	MF	0.00022
GO:0003333	amino acid transmembrane transport	BP	0.00022
GO:0005215	transporter activity	MF	0.00025
GO:0030001	metal ion transport	BP	0.00026
GO:0030234	enzyme regulator activity	MF	0.00027
GO:0009593	detection of chemical stimulus	BP	0.00029
GO:0048037	cofactor binding	MF	0.00031
GO:0061134	peptidase regulator activity	MF	0.00031
GO:0061135	endopeptidase regulator activity	MF	0.00031
GO:0015075	ion transmembrane transporter activity	MF	0.00032
GO:0010466	negative regulation of peptidase activit...	BP	0.00033
GO:0010951	negative regulation of endopeptidase act...	BP	0.00033
GO:0009056	catabolic process	BP	0.00036
GO:0046916	cellular transition metal ion homeostasi...	BP	0.00036
GO:0015711	organic anion transport	BP	0.0004
GO:0006865	amino acid transport	BP	0.00042
GO:0006811	ion transport	BP	0.00046
GO:0052547	regulation of peptidase activity	BP	0.00047
GO:0052548	regulation of endopeptidase activity	BP	0.00047
GO:0010393	galacturonan metabolic process	BP	0.00062
GO:0045488	pectin metabolic process	BP	0.00062
GO:0015291	secondary active transmembrane transport...	MF	0.00067
GO:0055065	metal ion homeostasis	BP	0.00074
GO:0001666	response to hypoxia	BP	0.00075
GO:0044711	single-organism biosynthetic process	BP	0.00077
GO:0000272	polysaccharide catabolic process	BP	0.00077
GO:0055085	transmembrane transport	BP	0.00084
GO:0005976	polysaccharide metabolic process	BP	0.00084
GO:0051346	negative regulation of hydrolase activit...	BP	0.00085
GO:0006875	cellular metal ion homeostasis	BP	0.00087
GO:0050662	coenzyme binding	MF	0.00088
GO:0036293	response to decreased oxygen levels	BP	0.00098
GO:0070482	response to oxygen levels	BP	0.00098
GO:0004556	alpha-amylase activity	MF	0.00099
GO:0004867	serine-type endopeptidase inhibitor acti...	MF	0.00099
GO:0044699	single-organism process	BP	0.00103
GO:0044248	cellular catabolic process	BP	0.00108
GO:0098656	anion transmembrane transport	BP	0.00109
GO:0006873	cellular ion homeostasis	BP	0.00112
GO:0016701	oxidoreductase activity, acting on singl...	MF	0.00114
GO:0022892	substrate-specific transporter activity	MF	0.00117
GO:0019249	lactate biosynthetic process	BP	0.00123
GO:1902475	L-alpha-amino acid transmembrane transpo...	BP	0.00125
GO:0006820	anion transport	BP	0.00134
GO:0019172	glyoxalase III activity	MF	0.00145
GO:0016829	lyase activity	MF	0.00145
GO:0047911	galacturan 1,4-alpha-galacturonidase act...	MF	0.00147
GO:0015297	antiporter activity	MF	0.0015
GO:0004805	trehalose-phosphatase activity	MF	0.00179
GO:0015926	glucosidase activity	MF	0.00192
GO:0098772	molecular function regulator	MF	0.00212
GO:0006950	response to stress	BP	0.00232
GO:0030643	cellular phosphate ion homeostasis	BP	0.00249
GO:0046475	glycerophospholipid catabolic process	BP	0.00249
GO:0046503	glycerolipid catabolic process	BP	0.00249
GO:0072502	cellular trivalent inorganic anion homeo...	BP	0.00249
GO:0008422	beta-glucosidase activity	MF	0.00253
GO:0006094	gluconeogenesis	BP	0.00286
GO:0044765	single-organism transport	BP	0.00286
GO:0098771	inorganic ion homeostasis	BP	0.00299
GO:0010035	response to inorganic substance	BP	0.00329
GO:1902578	single-organism localization	BP	0.00332
GO:0019319	hexose biosynthetic process	BP	0.00342
GO:1901617	organic hydroxy compound biosynthetic pr...	BP	0.00347
GO:0016614	oxidoreductase activity, acting on CH-OH...	MF	0.00376
GO:0050801	ion homeostasis	BP	0.00382
GO:0019243	methylglyoxal catabolic process to D-lac...	BP	0.00443
GO:0009414	response to water deprivation	BP	0.00465
GO:0015807	L-amino acid transport	BP	0.00474
GO:0046364	monosaccharide biosynthetic process	BP	0.00474
GO:0030002	cellular anion homeostasis	BP	0.00487
GO:0030320	cellular monovalent inorganic anion home...	BP	0.00487
GO:0055062	phosphate ion homeostasis	BP	0.00487
GO:0072501	cellular divalent inorganic anion homeos...	BP	0.00487
GO:0072506	trivalent inorganic anion homeostasis	BP	0.00487
GO:0015238	drug transmembrane transporter activity	MF	0.00523
GO:0090484	drug transporter activity	MF	0.00523
GO:0045861	negative regulation of proteolysis	BP	0.00559
GO:0006089	lactate metabolic process	BP	0.00563
GO:0009438	methylglyoxal metabolic process	BP	0.00563
GO:0042182	ketone catabolic process	BP	0.00563
GO:0051596	methylglyoxal catabolic process	BP	0.00563
GO:0061727	methylglyoxal catabolic process to lacta...	BP	0.00563
GO:0009055	electron carrier activity	MF	0.00572
GO:0048878	chemical homeostasis	BP	0.00594
GO:0005992	trehalose biosynthetic process	BP	0.00637
GO:0016707	gibberellin 3-beta-dioxygenase activity	MF	0.00639
GO:0009415	response to water	BP	0.00646
GO:0030003	cellular cation homeostasis	BP	0.00655
GO:0009815	1-aminocyclopropane-1-carboxylate oxidas...	MF	0.00687
GO:0046185	aldehyde catabolic process	BP	0.00702
GO:0005509	calcium ion binding	MF	0.00726
GO:0015179	L-amino acid transmembrane transporter a...	MF	0.00726
GO:0052689	carboxylic ester hydrolase activity	MF	0.0074
GO:0016702	oxidoreductase activity, acting on singl...	MF	0.00746
GO:0022804	active transmembrane transporter activit...	MF	0.00781
GO:0009395	phospholipid catabolic process	BP	0.00797
GO:0055083	monovalent inorganic anion homeostasis	BP	0.00797
GO:0072505	divalent inorganic anion homeostasis	BP	0.00797
GO:0006855	drug transmembrane transport	BP	0.008
GO:0015893	drug transport	BP	0.008
GO:0042493	response to drug	BP	0.008
GO:0009892	negative regulation of metabolic process	BP	0.00823
GO:0016052	carbohydrate catabolic process	BP	0.00844
GO:0001071	nucleic acid binding transcription facto...	MF	0.00938
GO:0003700	transcription factor activity, sequence-...	MF	0.00938
GO:0019203	carbohydrate phosphatase activity	MF	0.01032
GO:0042973	glucan endo-1,3-beta-D-glucosidase activ...	MF	0.01032
GO:0016051	carbohydrate biosynthetic process	BP	0.01041
GO:0051606	detection of stimulus	BP	0.01066
GO:0042592	homeostatic process	BP	0.01107
GO:0005991	trehalose metabolic process	BP	0.01196
GO:0046351	disaccharide biosynthetic process	BP	0.01196
GO:0055082	cellular chemical homeostasis	BP	0.01243
GO:0044262	cellular carbohydrate metabolic process	BP	0.0131
GO:0042445	hormone metabolic process	BP	0.01318
GO:0004034	aldose 1-epimerase activity	MF	0.01391
GO:0004506	squalene monooxygenase activity	MF	0.01391
GO:0015369	calcium:proton antiporter activity	MF	0.01391
GO:0016661	oxidoreductase activity, acting on other...	MF	0.01391
GO:0032101	regulation of response to external stimu...	BP	0.01443
GO:0055080	cation homeostasis	BP	0.01485
GO:1990267	response to transition metal nanoparticl...	BP	0.01486
GO:0019725	cellular homeostasis	BP	0.01565
GO:0055081	anion homeostasis	BP	0.0161
GO:0071705	nitrogen compound transport	BP	0.01682
GO:0015085	calcium ion transmembrane transporter ac...	MF	0.01726
GO:1901677	phosphate transmembrane transporter acti...	MF	0.01764
GO:0016160	amylase activity	MF	0.01804
GO:0008889	glycerophosphodiester phosphodiesterase ...	MF	0.01822
GO:0015368	calcium:cation antiporter activity	MF	0.01822
GO:0050630	(iso)eugenol O-methyltransferase activit...	MF	0.01822
GO:0010817	regulation of hormone levels	BP	0.01881
GO:0050790	regulation of catalytic activity	BP	0.01925
GO:0016125	sterol metabolic process	BP	0.01978
GO:0004611	phosphoenolpyruvate carboxykinase activi...	MF	0.02048
GO:0009312	oligosaccharide biosynthetic process	BP	0.02191
GO:0051139	metal ion:proton antiporter activity	MF	0.02302
GO:0016641	oxidoreductase activity, acting on the C...	MF	0.02309
GO:0070588	calcium ion transmembrane transport	BP	0.02314
GO:0006812	cation transport	BP	0.02377
GO:0046165	alcohol biosynthetic process	BP	0.02424
GO:0065009	regulation of molecular function	BP	0.02457
GO:0034637	cellular carbohydrate biosynthetic proce...	BP	0.02603
GO:0009611	response to wounding	BP	0.02608
GO:0006816	calcium ion transport	BP	0.02649
GO:0009934	regulation of meristem structural organi...	BP	0.02656
GO:0010039	response to iron ion	BP	0.02656
GO:1901615	organic hydroxy compound metabolic proce...	BP	0.02684
GO:0004474	malate synthase activity	MF	0.02695
GO:0004604	phosphoadenylyl-sulfate reductase (thior...	MF	0.02695
GO:0005344	oxygen transporter activity	MF	0.02695
GO:0033741	adenylyl-sulfate reductase (glutathione)...	MF	0.02695
GO:0033800	isoflavone 7-O-methyltransferase activit...	MF	0.02695
GO:0090416	nicotinate transporter activity	MF	0.02695
GO:0090417	N-methylnicotinate transporter activity	MF	0.02695
GO:0004364	glutathione transferase activity	MF	0.02728
GO:0052381	tRNA dimethylallyltransferase activity	MF	0.02826
GO:0006791	sulfur utilization	BP	0.02909
GO:0006792	regulation of sulfur utilization	BP	0.02909
GO:0015669	gas transport	BP	0.02909
GO:0015671	oxygen transport	BP	0.02909
GO:2001142	nicotinate transport	BP	0.02909
GO:2001143	N-methylnicotinate transport	BP	0.02909
GO:0044036	cell wall macromolecule metabolic proces...	BP	0.02975
GO:0044042	glucan metabolic process	BP	0.03051
GO:0009627	systemic acquired resistance	BP	0.03148
GO:0034220	ion transmembrane transport	BP	0.03159
GO:0015416	organic phosphonate transmembrane-transp...	MF	0.03195
GO:0015604	organic phosphonate transmembrane transp...	MF	0.03195
GO:0010112	regulation of systemic acquired resistan...	BP	0.03256
GO:0016638	oxidoreductase activity, acting on the C...	MF	0.03493
GO:0000041	transition metal ion transport	BP	0.03747
GO:0019318	hexose metabolic process	BP	0.03747
GO:1901682	sulfur compound transmembrane transporte...	MF	0.03871
GO:0016765	transferase activity, transferring alkyl...	MF	0.03871
GO:0015716	organic phosphonate transport	BP	0.03876
GO:0072348	sulfur compound transport	BP	0.03876
GO:0001871	pattern binding	MF	0.03993
GO:0030247	polysaccharide binding	MF	0.03993
GO:0009927	histidine phosphotransfer kinase activit...	MF	0.04001
GO:0010038	response to metal ion	BP	0.04129
GO:0015140	malate transmembrane transporter activit...	MF	0.04234
GO:0008171	O-methyltransferase activity	MF	0.04261
GO:0006694	steroid biosynthetic process	BP	0.04339
GO:0030246	carbohydrate binding	MF	0.0435
GO:0010411	xyloglucan metabolic process	BP	0.04422
GO:0046915	transition metal ion transmembrane trans...	MF	0.04475
GO:0042446	hormone biosynthetic process	BP	0.04526
GO:0009631	cold acclimation	BP	0.04597
GO:0072530	purine-containing compound transmembrane...	BP	0.04597
GO:0015556	C4-dicarboxylate transmembrane transport...	MF	0.04613
GO:0044283	small molecule biosynthetic process	BP	0.04671
GO:0071423	malate transmembrane transport	BP	0.04682
GO:0016706	oxidoreductase activity, acting on paire...	MF	0.04702
GO:0016132	brassinosteroid biosynthetic process	BP	0.04777
