# Supplementary material for: Physiological and transcriptomic analysis provide novel insight into cobalt stress responses in willow
Source: Sci Rep. 2020 Feb 11;10:2308. doi: 10.1038/s41598-020-59177-y (PMC7012891; doi:10.1038/s41598-020-59177-y)
Supplement: Supplementary file 10 — Supplementary information10 [file 41598_2020_59177_MOESM10_ESM.xls]

## Sheet: Sheet1
Table S9. Differentially expressed genes (DEGs) in enriched pathways by the KEGG enrichment analysis.
Pathway	Tissue	Gene	KO	Definition	Name	EC	LogFC	Result
starch and sucrose metabolism	Tops	c92082_g2	K00700	1,4-alpha-glucan branching enzyme	glgB	2.4.1.18	1.12689	Up
		c39729_g1	K01176	alpha-amylase	AMY	3.2.1.1	1.16444	Up
		c61222_g1	K01176	alpha-amylase	AMY	3.2.1.1	2.42922	Up
		c65134_g1	K01176	alpha-amylase	AMY	3.2.1.1	1.98534	Up
		c65134_g2	K01176	alpha-amylase	AMY	3.2.1.1	2.6169	Up
		c75730_g1	K05349	beta-glucosidase	bglX	3.2.1.21	1.07841	Up
		c84978_g1	K01188	beta-glucosidase	bglX	3.2.1.21	1.59239	Up
		c87843_g1	K01179	endoglucanase		3.2.1.4	-1.44396	Down
		c88010_g1	K00975	glucose-1-phosphate adenylyltransferase	glgC	2.7.7.27	-2.4461	Down
		c90341_g1	K13679	granule-bound starch synthase	WAXY	2.4.1.242	-1.02079	Down
		c86038_g2	K00695	sucrose synthase	SuSy	2.4.1.13	1.14603	Up
		c93043_g1	K00695	sucrose synthase	SuSy	2.4.1.13	1.01163	Up
		c85608_g2	K01087	trehalose 6-phosphate phosphatase	otsB	3.1.3.12	2.12551	Up
		c84554_g1	K16055	trehalose 6-phosphate synthase/phosphatase	TPS	3.1.3.12	1.44676	Up
	Roots	c61222_g1	K01176	alpha-amylase	AMY	3.2.1.1	2.31693	Up
		c65134_g1	K01176	alpha-amylase	AMY	3.2.1.1	2.09906	Up
		c65134_g2	K01176	alpha-amylase	AMY	3.2.1.1	1.81417	Up
		c83473_g1	K01193	beta-fructofuranosidase	INV	3.2.1.26	1.27049	Up
		c75730_g1	K05349	beta-glucosidase	bglX	3.2.1.21	-1.24657	Down
		c84978_g1	K01188	beta-glucosidase	bglX	3.2.1.21	3.90473	Up
		c89646_g1	K01188	beta-glucosidase	bglX	3.2.1.21	-1.1857	Down
		c87843_g2	K01179	endoglucanase		3.2.1.4	-1.26082	Down
		c90368_g1	K00975	glucose-1-phosphate adenylyltransferase	glgC	2.7.7.27	1.0475	Up
		c73877_g2	K00695	sucrose synthase	SuSy	2.4.1.13	-1.563	Down
		c84537_g1	K01087	trehalose 6-phosphate phosphatase	otsB	3.1.3.12	-1.03672	Down
		c85608_g2	K01087	trehalose 6-phosphate phosphatase	otsB	3.1.3.12	2.03697	Up
		c86703_g1	K01087	trehalose 6-phosphate phosphatase	otsB	3.1.3.12	1.38337	Up
		c86703_g2	K01087	trehalose 6-phosphate phosphatase	otsB	3.1.3.12	1.73101	Up
		c92446_g2	K16055	trehalose 6-phosphate synthase/phosphatase	TPS	3.1.3.12	1.30271	Up
phenylpropanoid biosynthesis	Tops	c75730_g1	K05349	beta-glucosidase	bglX	3.2.1.21	1.07841	Up
		c84978_g1	K01188	beta-glucosidase	BGLU	3.2.1.21	1.59239	Up
		c91754_g1	K13066	caffeic acid 3-O-methyltransferase	COMT	2.1.1.68	-1.01381	Down
		c61680_g2	K00083	cinnamyl-alcohol dehydrogenase	CAD	1.1.1.195	4.19408	Up
		c70627_g1	K00083	cinnamyl-alcohol dehydrogenase	CAD	1.1.1.195	2.06094	Up
		c79027_g1	K12356	coniferyl-alcohol glucosyltransferase	CAGT	2.4.1.111	-1.20093	Down
		c84879_g1	K12356	coniferyl-alcohol glucosyltransferase	CAGT	2.4.1.111	-3.09385	Down
		c60950_g1	K09755	ferulate-5-hydroxylase	F5H	1.14.-.-	-1.39933	Down
		c79754_g1	K00430	peroxidase	Prx	1.11.1.7	1.82634	Up
		c80230_g1	K00430	peroxidase	Prx	1.11.1.7	2.75811	Up
		c81579_g1	K00430	peroxidase	Prx	1.11.1.7	1.90501	Up
		c89275_g1	K00430	peroxidase	Prx	1.11.1.7	1.17803	Up
		c92649_g1	K00430	peroxidase	Prx	1.11.1.7	3.98909	Up
		c79352_g1	K00430	peroxidase	Prx	1.11.1.7	2.72408	Up
		c80753_g1	K00430	peroxidase	Prx	1.11.1.7	1.77335	Up
		c22678_g1	K11188	peroxiredoxin 6, 1-Cys peroxiredoxin	Prx	1.11.1.7	2.28447	Up
		c13870_g1	K13065	shikimate O-hydroxycinnamoyltransferase	HCT	2.3.1.133	2.04751	Up
		c24420_g1	K13065	shikimate O-hydroxycinnamoyltransferase	HCT	2.3.1.133	2.13653	Up
		c69518_g1	K13065	shikimate O-hydroxycinnamoyltransferase	HCT	2.3.1.133	-1.75571	Down
		c72657_g1	K13065	shikimate O-hydroxycinnamoyltransferase	HCT	2.3.1.133	2.00976	Up
		c89552_g1	K00487	trans-cinnamate 4-monooxygenase	C4H	1.14.13.11	1.69518	Up
	Roots	c75730_g1	K05349	beta-glucosidase	bglX	3.2.1.21	-1.24657	Down
		c84978_g1	K01188	beta-glucosidase	BGLU	3.2.1.21	3.90473	Up
		c89646_g1	K01188	beta-glucosidase	BGLU	3.2.1.21	-1.1857	Down
		c85211_g1	K00588	caffeoyl-CoA O-methyltransferase	CCoAOMT	2.1.1.104	-1.35539	Down
		c84879_g1	K12356	coniferyl-alcohol glucosyltransferase	CAGT	2.4.1.111	1.79289	Up
		c36746_g1	K09755	ferulate-5-hydroxylase	F5H	1.14.-.-	-1.63079	Down
		c60950_g1	K09755	ferulate-5-hydroxylase	F5H	1.14.-.-	-1.48268	Down
		c111242_g1	K00430	peroxidase	Prx	1.11.1.7	1.77298	Up
		c75036_g1	K00430	peroxidase	Prx	1.11.1.7	1.36274	Up
		c75646_g2	K00430	peroxidase	Prx	1.11.1.7	-1.54592	Down
		c80230_g1	K00430	peroxidase	Prx	1.11.1.7	1.61424	Up
		c81409_g1	K00430	peroxidase	Prx	1.11.1.7	1.95374	Up
		c85668_g1	K00430	peroxidase	Prx	1.11.1.7	1.97413	Up
		c86850_g1	K00430	peroxidase	Prx	1.11.1.7	1.1539	Up
		c89275_g1	K00430	peroxidase	Prx	1.11.1.7	1.17803	Up
		c92649_g1	K00430	peroxidase	Prx	1.11.1.7	1.0392	Up
		c53372_g1	K00430	peroxidase	Prx	1.11.1.7	3.64913	Up
		c55073_g1	K00430	peroxidase	Prx	1.11.1.7	2.98605	Up
		c78391_g1	K00430	peroxidase	Prx	1.11.1.7	1.83845	Up
		c80753_g1	K00430	peroxidase	Prx	1.11.1.7	1.16345	Up
		c81966_g1	K00430	peroxidase	Prx	1.11.1.7	1.49743	Up
		c85668_g2	K00430	peroxidase	Prx	1.11.1.7	-1.12695	Down
		c22678_g1	K11188	peroxiredoxin 6, 1-Cys peroxiredoxin	Prx	1.11.1.7	-3.10958	Down
		c89552_g1	K00487	trans-cinnamate 4-monooxygenase	C4H	1.14.13.11	1.01368	Up
pentose and glucuronate interconversions	Roots	c75529_g1	K01728	pectate lyase	PEL	4.2.2.2	-2.85717	Down
		c91263_g2	K01728	pectate lyase	PEL	4.2.2.2	2.00287	Up
		c86789_g1	K01051	pectinesterase	PME	3.1.1.11	1.84616	Up
		c92656_g1	K01051	pectinesterase	PME	3.1.1.11	1.62304	Up
		c86158_g1	K01051	pectinesterase	PME	3.1.1.11	1.17754	Up
		c88575_g2	K01051	pectinesterase	PME	3.1.1.11	-1.11248	Down
		c93669_g1	K01051	pectinesterase	PME	3.1.1.11	-2.49244	Down
		c86588_g1	K01051	pectinesterase	PME	3.1.1.11	-2.41064	Down
		c84614_g1	K01051	pectinesterase	PME	3.1.1.11	-1.67517	Down
		c86967_g1	K01051	pectinesterase	PME	3.1.1.11	-1.52813	Down
		c83479_g1	K01051	pectinesterase	PME	3.1.1.11	-1.89786	Down
		c87673_g1	K01184	polygalacturonase	PG	3.2.1.15	2.2646	Up
		c83644_g1	K01184	polygalacturonase	PG	3.2.1.15	1.16386	Up
		c81214_g2	K01184	polygalacturonase	PG	3.2.1.15	-1.25913	Down
		c90728_g1	K01184	polygalacturonase	PG	3.2.1.15	1.45203	Up
		c80584_g1	K01184	polygalacturonase	PG	3.2.1.15	-2.21606	Down
		c59247_g1	K01184	polygalacturonase	PG	3.2.1.15	1.6631	Up
		c83644_g2	K01184	polygalacturonase	PG	3.2.1.15	-1.44963	Down
flavonoid biosynthesis	Tops	c61638_g1	K00660	chalcone synthase	CHS	2.3.1.74	-2.24541	Down
		c88342_g1	K13083	flavonoid 3',5'-hydroxylase	F3′,5′H	1.14.13.88	-1.46956	Down
		c80346_g2	K13081	leucoanthocyanidin reductase	LAR	1.17.1.3	-1.00337	Down
		c13870_g1	K13065	shikimate O-hydroxycinnamoyltransferase	HCT	2.3.1.133	2.04751	Up
		c24420_g1	K13065	shikimate O-hydroxycinnamoyltransferase	HCT	2.3.1.133	2.13653	Up
		c69518_g1	K13065	shikimate O-hydroxycinnamoyltransferase	HCT	2.3.1.133	-1.75571	Down
		c72657_g1	K13065	shikimate O-hydroxycinnamoyltransferase	HCT	2.3.1.133	2.00976	Up
		c89552_g1	K00487	trans-cinnamate 4-monooxygenase	C4H	1.14.13.11	1.69518	Up
plant hormone signal transduction	Roots	c82079_g1	K14484	auxin-responsive protein IAA	IAA	Auxin	1.11831	Up
		c81503_g2	K14487	auxin responsive GH3 gene family	GH3		1.8374	Up
		c77238_g1	K14487	auxin responsive GH3 gene family	GH3		2.24521	Up
		c81503_g1	K14487	auxin responsive GH3 gene family	GH3		1.96848	Up
		c80409_g1	K14488	SAUR family protein	SAUR		1.16165	Up
		c94627_g3	K14488	SAUR family protein	SAUR		1.11994	Up
		c78863_g2	K14488	SAUR family protein	SAUR		-6.23356	Down
		c77531_g1	K14490	histidine-containing phosphotransfer peotein	AHP	Cytokinine	-1.2494	Down
		c32113_g1	K14490	histidine-containing phosphotransfer peotein	AHP		-1.31331	Down
		c79314_g2	K14496	abscisic acid receptor PYR/PYL family	PYL	Abscisic acid	1.2068	Up
		c50312_g1	K14497	protein phosphatase 2C	PP2C		-2.16974	Down
		c84308_g1	K14497	protein phosphatase 2C	PP2C		-1.15768	Down
		c84947_g1	K14497	protein phosphatase 2C	PP2C		-1.1918	Down
		c87777_g1	K14497	protein phosphatase 2C	PP2C		-1.03474	Down
		c86930_g1	K13422	transcription factor MYC2	MYC2	Jasmonic acid	-1.81116	Down
		c88115_g4	K13449	pathogenesis-related protein 1	PR1	Salicylic acid	1.60342	Up
		c61023_g1	K13449	pathogenesis-related protein 1	PR1		-2.91853	Down
		c79921_g1	K13449	pathogenesis-related protein 1	PR1		1.54386	Up
		c81503_g1	K14487	auxin responsive GH3 gene family	GH3	Auxin	1.45036	Up
		c72567_g1	K14488	SAUR family protein	SAUR		-1.79782	Down
		c66946_g1	K14488	SAUR family protein	SAUR		-1.07284	Down
		c91954_g1	K14494	DELLA protein	DELLA	Gibberellin	1.0974	Up
		c52373_g1	K14494	DELLA protein	DELLA		-1.09432	Down
		c93096_g1	K14515	EIN3-binding F-box protein	EBF1_2	Ethylene	-1.1638	Down
		c74978_g1	K13464	jasmonate ZIM domain-containing protein	JAZ	Jasmonic acid	1.98891	Up
		c86930_g1	K13422	transcription factor MYC2	MYC2		-1.40817	Down
		c61023_g1	K13449	pathogenesis-related protein 1	PR1	Salicylic acid	1.57454	Up
		c68566_g1	K13449	pathogenesis-related protein 1	PR1		1.56884	Up
		c54477_g1	K13416	brassinosteroid insensitive 1-associated receptor kinase 1	BAK1	Brassinolide	1.59896	Up
cysteine and methionine metabolism	Roots	c93260_g1	K00827	alanine-glyoxylate transaminase	AGXT2	2.6.1.44	1.86572	Up
		c81348_g1	K05933	aminocyclopropanecarboxylate oxidase	ACO	1.14.17.4	1.75066	Up
		c81680_g1	K05933	aminocyclopropanecarboxylate oxidase	ACO	1.14.17.4	1.93632	Up
		c82756_g1	K05933	aminocyclopropanecarboxylate oxidase	ACO	1.14.17.4	1.38365	Up
		c72595_g2	K01758	cystathionine gamma-lyase	CTH	4.4.1.11	1.05261	Up
		c80751_g1	K00547	homocysteine S-methyltransferase	BHMT2	2.1.1.10	2.65406	Up
		c72595_g1	K01761	methionine-gamma-lyase	MGL	4.4.1.11	1.3401	Up
		c83280_g1	K01611	S-adenosylmethionine decarboxylase	AMD1	4.1.1.50	1.23804	Up
		c83280_g2	K01611	S-adenosylmethionine decarboxylase	AMD1	4.1.1.50	1.17969	Up
		c45775_g1	K00640	serine O-acetyltransferase	cysE	2.3.1.30	1.77262	Up
		c90336_g1	K00815	tyrosine aminotransferase	TAT	2.6.1.5	1.64453	Up
