# Supplementary material for: Physiological and transcriptomic analysis provide novel insight into cobalt stress responses in willow
Source: Sci Rep. 2020 Feb 11;10:2308. doi: 10.1038/s41598-020-59177-y (PMC7012891; doi:10.1038/s41598-020-59177-y)
Supplement: Supplementary file 11 — Supplementaryinformation11 [file 41598_2020_59177_MOESM11_ESM.xls]

## Sheet: Sheet1
Table S10. Differentially expressed genes (DEGs) related to photosynthesis.
System	Gene	Name	LogFC
Photosystem I	c94692_g1	psaA	6.28418
	c49743_g1	psaB	4.93296
Chlorophyll biosynthesis	c70106_g1	protochlorophyllide reductase	-0.872555
	c79198_g1	chlorophyllase	-0.614983
