# Supplementary material for: Physiological and transcriptomic analysis provide novel insight into cobalt stress responses in willow
Source: Sci Rep. 2020 Feb 11;10:2308. doi: 10.1038/s41598-020-59177-y (PMC7012891; doi:10.1038/s41598-020-59177-y)
Supplement: Supplementary file 12 — Supplementary information12 [file 41598_2020_59177_MOESM12_ESM.xls]

## Sheet: Sheet1
Table S11. The contents of metal elements in control and 100 µM Co treated willow seedlings. Data are mean ± SD.
Group	Treatment	Cu (mg/g)	Zn (mg/g)	Fe (mg/g)	Mg (mg/g)	Mn (mg/g)	Ca (mg/g)	Co (ug/g)
Tops	Control	0.07 ± 0.04	0.18 ± 0.01	0.10 ± 0.03	2.74 ± 0.14	0.36 ± 0.05	5.92 ± 1.06	0.44 ± 0.21
	Treatment	0.05 ± 0.01	0.14 ± 0.02	0.07 ± 0.01	3.30 ± 0.31	0.44 ± 0.12	5.90 ± 0.85	58.00 ± 9.90
Roots	Control	0.07 ± 0.01	0.18 ± 0.02	0.30 ± 0.04	2.51 ± 0.07	0.36 ± 0.04	8.51 ± 0.83	2.82 ± 0.57
	Treatment	0.04 ± 0.01	0.16 ± 0.01	0.28 ± 0.05	2.38 ± 0.24	0.31 ± 0.03	6.91 ± 0.65	510.57 ± 117.66
