# Supplementary material for: Physiological and transcriptomic analysis provide novel insight into cobalt stress responses in willow
Source: Sci Rep. 2020 Feb 11;10:2308. doi: 10.1038/s41598-020-59177-y (PMC7012891; doi:10.1038/s41598-020-59177-y)
Supplement: Supplementary file 13 — Supplementary information13 [file 41598_2020_59177_MOESM13_ESM.xls]

## Sheet: Sheet1
Table S12. Differentially expressed genes related to metal ion uptake in willow roots under Co stress.
Gene	Name	logFC
c83550_g1	FIT (IRON-DEFICIENCY INDUCED TRANSCRIPTION FACTOR)	-1.20741
c72502_g1	bHLH38 (basic helix-loop-helix 38)	-2.35691
c76578_g1	IRT1 (IRON REGULATED TRANSPORTER 1)	-5.26544
c88203_g1	FRO2 (FERRIC REDUCTION OXIDASE 2)	-4.27186
c49458_g1	HMA5 (HEAVY METAL ATPASE 5)	-2.52577
c70846_g1	COPT1 (CTR-RELATED COPPER TRANSPOTER 1)	-0.496967
c72181_g1	COPT4 (CTR-RELATED COPPER TRANSPOTER 4)	-1.11772
c58837_g1	COPT6 (CTR-RELATED COPPER TRANSPOTER 6)	-0.488344
c84986_g1	NRAMP3 (NRAMP METAL ION TRANSPORTER 3)	-0.436165
c72017_g1	NRAMP6 (NRAMP METAL ION TRANSPORTER 6)	-1.30524
c90504_g1	ZIF1 (ZINC-INDUCED FACILITATOR 1)	0.881668
c78045_g1	ZIP2 (ZRT1, IRT1-LIKE PROTEIN 2)	-0.859963
c88313_g1	ZIP4 (ZRT1, IRT1-LIKE PROTEIN 4)	-0.640484
c86328_g1	ZIP5 (ZRT1, IRT1-LIKE PROTEIN 5)	-0.905107
c90670_g1	OPT3 (H+-COUPLED OLIGOPEPTIDE TRANSPORTER 3)	-0.59894
c77985_g1	VIT1 (VACUOLAR IRON TRANSPORTER 1)	0.544571
c81445_g3	YSL5 (YELLOW STRIPE‐LIKE 5)	-0.434833
