# Supplementary material for: Physiological and transcriptomic analysis provide novel insight into cobalt stress responses in willow
Source: Sci Rep. 2020 Feb 11;10:2308. doi: 10.1038/s41598-020-59177-y (PMC7012891; doi:10.1038/s41598-020-59177-y)
Supplement: Supplementary file 14 — Supplementary information14 [file 41598_2020_59177_MOESM14_ESM.xls]

## Sheet: Sheet1
Table S13. Primer used for qRT-PCR.
Gene	Description	Primer (5'->3')
c24420_g1	Shikimate O-hydroxycinnamoyltransferase	TAAAAGAGTCAATTATCGTGCG
		CCCTCGGCGTTACACGATATCG
c58233_g1	Glutathione S-transferase	AGTACAGCACATTAAAGTTGCT
		GAATAACAAGCGACTCTACAAT
c59523_g1	Casparian strip membrane protein	GATCATCCTTGATGCGGCAATG
		TATGAGCACAACTACTCCGATG
c83332_g1	MADS-box transcription factor	TCAGCTGTTGAGGAATAAGGAA
		CTGATAAACAACTTACCGCACA
c66981_g1	Casparian strip membrane protein	TTGCCAGCAGTTTGGTAATTTC
		CGACGATCACTTCATTTTTCGA
c68644_g1	Sulfate transporter	GTGGATTCGAAATGACGAGAGC
		CTGTCGTGTCAATGGATGTAAC
c88203_g1	Ferric-chelate reductase	GACCTGCTTCGACTCATTTTAC
		CGCAAAGATGAGTTCTCGAATT
c79846_g1	bZIP transciprtion factor	GCCCGCTGATTAATCAAGAAAA
		TTCACTAACCAAATATTCCATC
c80094_g1	NAC transciprtion factor	AGGGCTCCAAATGGAAGAAAAA
		TCATGCCTCAGCTTTGGATTTG
c85608_g2	Trehalose-6-phosphate phosphatase	ATTGAGGATTTCCCGAGGAACT
		GGATCCAGATTCGTAAGAGTGT
c90040_g2	Sulfate-deficiency induced gene (sdi1)	CTTGATCAAGCAAGCTCGATAC
		CATCGAGATTAAAGCCCATCAG
c92649_g1	Peroxidase	AAAAGAAAGGCCTTACTGCAAG
		CACGGAATGTAAAGCACTGAGC
c87720_g1	β-Actin, reference gene	TGTTGAGAAGAACTACGAGCTT
		GCACAATGTTACCATACAGATC
